# Supplementary material for: Non-canonical integrin signaling activates EGFR and RAS-MAPK-ERK signaling in small cell lung cancer
Source: Theranostics. 2023 Apr 17;13(8):2384–407. doi: 10.7150/thno.79493 (PMC10196829; doi:10.7150/thno.79493)
Supplement: Supplementary file 2 — Supplementary source data 1. [file thnov13p2384s2.xlsx]

## Sheet: Figure1B
Fig 1B. Summary of box plots of the mRNA expression analysis of ITGA2, ITGB6 and ITGB2 in Ctrl and SCLC.
mRNA expression
	ITGA2		ITGB6		ITGB2
	Ctrl	SCLC	Ctrl	SCLC	Ctrl	SCLC
n	4	5	4	5	4	5
min	0	0.04919	0.3377	0.03653	0.001339	2.975
Q1	0	0.08121	0.3815	0.06056	0.03146	4.136
Median	0	0.1329	0.7414	0.1297	0.7037	6.185
Q3	0	0.2081	1.222	0.329	1.653	8.862
max	0	0.2496	1.306	0.4328	1.775	8.86
t	4.676		3.564		3.283
df	3		3		3
t-test	0.0092		0.0189		0.0232
P value
Statistically significant difference between the groups (P value) determined using two-tailed t-test.

## Sheet: Figure1C
Fig 1C. Summary of box plots of the RNA-seq-based expression analysis of ITGA2, ITGB6 and ITGB2 in LUAD.
RNA-seq TCGA
	ITGA2		ITGB6		ITGB2
	Ctrl	LUAD	Ctrl	LUAD	Ctrl	LUAD
n	9	11	9	11	9	11
min	2.02	3.487	19.1	7.053	24.76	5.533
Q1	3.361	11.09	22.42	17.36	27.02	23.79
Median	6.096	20.67	27.18	46.96	45.39	31.96
Q3	7.242	56.68	39.82	107	78.54	41.6
max	15.47	80.92	50.17	125.9	101.3	58.16
t	2.738		1.724		2.048
df	18		18		18
t-test	0.0135		0.1019		0.0555
P value
Statistically significant difference between the groups (P value) determined using two-tailed t-test.

## Sheet: Figure1D
Fig 1D. Summary of box plots of the RNA-seq-based expression analysis of ITGA2, ITGB6 and ITGB2 in NSCLC and SCLC.
RNA-seq
	ITGA2		ITGB6		ITGB2
	NSCLC	SCLC	NSCLC	SCLC	NSCLC	SCLC
n	34	17	34	17	34	17
min	-1.052	-1.514	-0.437	-3.39	-1.486	-0.618
Q1	0.626	-0.875	0.62	-2.558	-0.28	1.305
Median	1.067	-0.506	1.111	-1.942	1.353	1.749
Q3	1.548	0.272	1.457	-1.536	1.925	2.319
max	2.021	0.45	2.004	-1.196	3.656	3.181
t	8.374		15.8		3.149
df	46		45		46
t Test	<0.0001		<0.0001		0.0029
P value
Statistically significant difference between the groups (P value) determined using two-tailed t-test.

## Sheet: Figure1E
Fig 1E. Summary of histograms of the qRT-PCR-based expression analysis of ITGA2, ITGB6 and ITGB2 in NSCLC and SCLC cells.
qRT-PCR
	ITGA2			ITGB6			ITGB2
	A549	H82	H196	A549	H82	H196	A549	H82	H196
EXP1	1.79291	2.19944	1.63624	0.0173896	0.00220153	0.00102647	0.0524554	0.182533	0.269094
EXP2	2.67656	2.02465	2.03353	0.0132767	0.00184281	0.000967101	0.0464908	0.142015	0.355491
EXP3							0.0538941		0.386096
n	2	2	2	2	2	2	3	2	3
Avg	2.23473	2.11205	1.83489	0.0153332	0.00202217	0.000996786	0.0509468	0.162274	0.336894
STDEV	0.624837	0.123596	0.280925	0.00290826	0.00025365	4.19811e-05	0.00392549	0.0286504	0.0606778
P value Ctrl Placebo 24h vs. 48h				0.023215			0.005439
T-test, two tailed				*			**
				0.019966			0.001236
				*			***
Statistically significant difference between the groups (P value) determined using two-tailed t-test.

## Sheet: Figure1F
Fig 1F. Summary of histograms of the qRT-PCR-based expression analysis of ITGA2, ITGB6 and ITGB2 in NSCLC and SCLC cells.
qRT-PCR
	ITGB6		ITGB2
	A549+Ctrl	A549+ITGB2	H82+Ctrl	H82+ITGB6	H196+Ctrl	H196+ITGB6
EXP1	1.06728	0.484617	1.00945	0.111867	0.929523	0.267192
EXP2	0.936964	0.417977	0.990641	0.133216	1.07582	0.272814
n	2	2	2	2	2	2
Avg	1.00212	0.451297	1.00004	0.122541	1.00267	0.270003
STDEV	0.0921456	0.0471214	0.0132984	0.0150961	0.103448	0.00397534
P value Ctrl vs. ITGB2	0.017198
T-test, two tailed	**
P value Ctrl vs. ITGB6			0.000263		0.009835
T-test, two tailed			***		**
Statistically significant difference between the groups (P value) determined using two-tailed t-test.

## Sheet: Figure3D
Fig 3D. Summary of box plots of the RNA-seq-based expression analysis of ITGA2, ITGB6 and ITGB2 in C1 and C2 clusters of SCLC patients.
RNA-seq
	ITGA2		ITGB6		ITGB2
	C1	C2	C1	C2	C1	C2
n	7	7	7	7	7	7
min	0.001	0.002	4.8e-05	0.00025	0.004	0.02
Q1	0.002	0.002	7.8e-05	0.00045	0.006	0.027
Median	0.003	0.004	0.00029	0.006	0.01	0.038
Q3	0.005	0.007	0.003	0.008	0.016	0.057
max	0.014	0.01	0.004	0.009	0.016	0.083
t	0.091		2.213		3.869
df	12		12		12
t Test	0.929		0.047		0.0022
P value
Statistically significant difference between the groups (P value) determined using two-tailed t-test.

## Sheet: Fig4A
Fig4A. Summary of box plots of the expression levels of SCLC sub-clasification markers
	mRNA expression
	ACLS1 C1	ACLS1 C2	NEUROD1 C1	NEUROD1 C2	POU2F3 C1	POU2F3 C2	YAP1 C1	YAP1 C2
n	7	7	7	7	6	6	7	7
min	0.100828	5.13141	1.09858	0.006431	0.001076	0.003807	0.026186	0.103042
Q1	3.94481	78.8239	1.88766	0.833253	0.00439325	0.00482325	0.033261	0.106065
Median	245.486	226.93	8.75249	2.52822	0.0149075	0.0146205	0.068728	0.127885
Q3	296.663	568.363	30.809	22.1321	0.0235	0.026186	0.141178	0.142732
max	494.882	605.312	32.1161	24.5505	0.029464	0.040232	0.361291	0.226976
P value	P=0.3586, 2 t=0,9546, df=12		P=0.4571, t=0,7684, df=12		P=0.7721, t=0,2976, df=10		P=0.5256, t=0,6538, df=12
Statistically significant difference between the groups (P value) determined using two-tailed t-test.

## Sheet: Fig4B
Figure 4 B. Values of expression of SCLC sub-clasification markers
	Cluster 1							Cluster 2
	S00022	S00050	S00472	S01453	S01494	S01556	S01792	S00501	S00827	S00830	S00836	S00837	S01563	S01698
ASCL1	245.486	101.388	494.882	258.227	3.94481	0.100828	296.663	568.363	226.93	78.8239	605.313	5.13141	182.627	497.017
NEUROD1	3.22673	1.88766	30.809	1.09858	32.1161	8.75249	25.7456	24.5505	2.52822	22.1321	0.833253	0.00643111	1.13143	16.1345
POU2F3	0.00549879	0.0155763	0.0294641	0.014239	0.00107586	4.89073	0.0215116	0.003807	0.00516174	0.0215044	0.0205007	3.14988	0.0402322	0.00874018
YAP1	0.0358799	0.0461892	0.141178	0.0687282	0.0332605	0.0727287	0.361291	0.106065	0.103042	0.127885	0.119324	0.142732	0.226976	0.140938

## Sheet: Fig4C
Fig 4C. Summary of correlation plots of the expression levels of SCLC sub-clasification markers
Correlation of expression SCLC markers and ITGB2
Cluster 2	ITGB2	ASCL1	NEUROD1	POU2F3	YAP1
S00501	3.38951	568.363	24.5505	0.003807	0.106065
S00827	1.79635	226.93	2.52822	0.00516174	0.103042
S00830	10.1532	78.8239	22.1321	0.0215044	0.127885
S00836	2.3295	605.313	0.833253	0.0205007	0.119324
S00837	7.01304	5.13141	0.00643111	3.14988	0.142732
S01563	3.65236	182.627	1.13143	0.0402322	0.226976
S01698	3.24187	497.017	16.1345	0.00874018	0.140938
Correlation ITGB2 and ASCL1		r= -0.6610, r²= 0.4369
Correlation ITGB2 and NEUROD1			r= 0.3430, r²= 0.1176
Correlation ITGB2 and POU2F3				r=0.3709, r²= 0.1375
Correlation ITGB2 and YAP1					r=0.0609, r²= 0.0037

## Sheet: Figure8B
Figure 8B. BrdU incorporation assays using Ctrl or H196 co-cultured hPCLS.
		Brdu incorporation
		Ctrl Placebo 24h		Ctrl siITGB2 24h		Ctrl Binase 24h		Ctrl Placebo 48h		Ctrl siITGB2 48h		Ctrl Binase 48h
	EXP1	0.9879		1.00644		0.90586		0.4655		0.4655		0.6896
	EXP2	0.95103		1.06899		1.20212		0.7985		0.7985		0.2235
	EXP3	1.03588		0.99584		1.01547		0.5598		0.5598		0.5021
	n	3				3		3		3		3
	Avg	0.991603		1.02376		1.04115		0.607933		0.607933		0.471733
	STDEV	0.0425461		0.0395301		0.149791		0.171639		0.171639		0.234529
P value Ctrl Placebo 24h vs. 48h		0.0198
T-test, two tailed		*
P value Ctrl siITGB2 24h vs. 48h				0.0041
T-test, two tailed				**
P value Ctrl Binase 24h vs. 48h						0.0239
T-test, two tailed						*
n, number of biologially independent experiments; Avg, average, STDEV, standard deviation; unpaired t-test, two tailed
		Brdu incorporation
		H196 Placebo 24h		H196 siITGB2 24h		H196 Binase 24h		H196 Placebo 48h		H196 siITGB2 48h		H196 Binase 48h
	EXP1	1.4258		1.003		1.112		3.869		1.523		0.8563
	EXP2	1.256		1.32		1.2363		4.123		0.9856		0.9668
	EXP3	0.8025		0.978		0.9652		4.663		1.563		1.1258
	n	3		3		3		3		3		3
	Avg	1.16143		1.10033		1.1045		4.21833		1.3572		0.982967
	STDEV	0.322231		0.190647		0.135706		0.405494		0.322436		0.135475
P value H196 Placebo 24h vs. 48h		0.0005
T-test, two tailed		***
P value H196 Placebo 48h vs. H196 siITGB2								0.0007
T-test, two tailed								***
P value H196 Placebo 48h vs. H196 Binase								0.0002
T-test, two tailed								***
n, number of biologially independent experiments; Avg, average, STDEV, standard deviation; unpaired t-test, two tailed
		Cellularity
		Ctrl Placebo 24h		Ctrl siITGB2 24h		Ctrl Binase 24h		Ctrl Placebo 48h		Ctrl siITGB2 48h		Ctrl Binase 48h
	EXP1	0.668		1.788		2.879		1.14		1.012		8.527
	EXP2	0.314		0.484		2.946		1.599		2.649		9.797
	EXP3	1.975		1.491		2.616		1.534		3.082		3.847
	EXP4	1.069		1.504		9.777		2.876		3.314		3.956
	n	4		4		4		4		4		4
	Avg	0.985667		1.25433		2.81367		1.42433		2.24767		7.39033
	STDEV	0.87488		0.683456		0.174431		0.248375		1.0918		3.13363
		Cellularity
		H196 Placebo 24h		H196 siITGB2 24h		H196 Binase 24h		H196 Placebo 48h		H196 siITGB2 48h		H196 Binase 48h
	EXP1	0.374		1.736		2.055		25.049		0.647		1.544
	EXP2	1.411		0.645		1.325		26.3		0.417		1.396
	EXP3	0.948		1.532		0.116		27.492		1.88		0.65
	EXP4	1.41		0.371		1.81		30.996		0.841		0.985
	n	4		4		4		4		4		4
	Avg	0.911		1.30433		1.16533		26.2803		0.981333		1.19667
	STDEV	0.519489		0.580038		0.979311		1.22162		0.786719		0.479176
P value H196 Placebo 24h vs. 48h		<0.0001
T-test, two tailed		***
P value H196 Placebo 48h vs. H196 siITGB2								<0.0001
T-test, two tailed								***
P value H196 Placebo 48h vs. H196 Binase								<0.0001
T-test, two tailed								***
n, number of biologially independent experiments; Avg, average, STDEV, standard deviation; unpaired t-test, two tailed

[truncated: 10 more sheets: SuppFig4A, SuppFig4D, SuppFig4E, SuppFig8F, SuppFig9B, SuppFig9C, SuppFig10B, SuppFig10F, SuppFig10G, SuppFig11B]
