# Supplementary material for: Non-canonical integrin signaling activates EGFR and RAS-MAPK-ERK signaling in small cell lung cancer
Source: Theranostics. 2023 Apr 17;13(8):2384–407. doi: 10.7150/thno.79493 (PMC10196829; doi:10.7150/thno.79493)
Supplement: Supplementary file 4 — Supplementary table 1. [file thnov13p2384s4.xlsx]

## Sheet: Sheet1
Table S1. Confidence scores for the ITGA2 interactome
#node1	node2	node1_string_id	node2_string_id	neighborhood_on_chromosome	gene_fusion	phylogenetic_cooccurrence	homology	coexpression	experimentally_determined_interaction	database_annotated	automated_textmining	combined_score
CBL	HGF	9606.ENSP00000264033	9606.ENSP00000222390	0	0	0	0	0	0	0.9	0.403	0.937
CBL	ITGAV	9606.ENSP00000264033	9606.ENSP00000261023	0	0	0	0	0	0.27	0.9	0.136	0.931
CBL	SDC2	9606.ENSP00000264033	9606.ENSP00000307046	0	0	0	0	0.062	0	0.9	0.067	0.904
CBL	ITGB3	9606.ENSP00000264033	9606.ENSP00000452786	0	0	0	0	0.082	0.058	0.9	0.135	0.915
CBL	PXN	9606.ENSP00000264033	9606.ENSP00000267257	0	0	0	0	0	0.684	0	0.901	0.967
CBL	PTPN11	9606.ENSP00000264033	9606.ENSP00000340944	0	0	0	0	0.066	0.744	0.6	0.867	0.985
CBL	LCK	9606.ENSP00000264033	9606.ENSP00000337825	0	0	0	0	0	0.886	0.9	0.847	0.998
CBL	MET	9606.ENSP00000264033	9606.ENSP00000317272	0	0	0	0	0	0.909	0.9	0.904	0.999
CBL	SRC	9606.ENSP00000264033	9606.ENSP00000362680	0	0	0	0	0.062	0.935	0.9	0.989	0.999
CD28	ITGA3	9606.ENSP00000324890	9606.ENSP00000007722	0	0	0	0	0	0	0.9	0.051	0.901
CD28	ITGB8	9606.ENSP00000324890	9606.ENSP00000222573	0	0	0	0	0	0	0.9	0.079	0.904
CD28	ITGAV	9606.ENSP00000324890	9606.ENSP00000261023	0	0	0	0	0	0	0.9	0.157	0.912
CD28	CD80	9606.ENSP00000324890	9606.ENSP00000264246	0	0	0	0	0.063	0.624	0.9	0.99	0.999
CD28	ITGB7	9606.ENSP00000324890	9606.ENSP00000267082	0	0	0	0	0.197	0	0.9	0.31	0.939
CD28	ITGA1	9606.ENSP00000324890	9606.ENSP00000282588	0	0	0	0	0	0	0.9	0.202	0.916
CD28	ITGB6	9606.ENSP00000324890	9606.ENSP00000283249	0	0	0	0	0.062	0	0.9	0	0.902
CD28	ITGA5	9606.ENSP00000324890	9606.ENSP00000293379	0	0	0	0	0	0	0.9	0.172	0.913
CD28	ITGB5	9606.ENSP00000324890	9606.ENSP00000296181	0	0	0	0	0	0	0.9	0	0.9
CD28	ITGA2	9606.ENSP00000324890	9606.ENSP00000296585	0	0	0	0	0	0	0.9	0.417	0.939
CD28	CTLA4	9606.ENSP00000324890	9606.ENSP00000303939	0	0	0	0.689	0.127	0	0.9	0.983	0.936
CD28	ITGA8	9606.ENSP00000324890	9606.ENSP00000367316	0	0	0	0	0	0	0.9	0.049	0.9
CD28	ITGAD	9606.ENSP00000324890	9606.ENSP00000373854	0	0	0	0	0	0	0.9	0.164	0.912
CD28	ITGB3	9606.ENSP00000324890	9606.ENSP00000452786	0	0	0	0	0.063	0	0.9	0.156	0.914
CD28	ITGB1	9606.ENSP00000324890	9606.ENSP00000379350	0	0	0	0	0.063	0	0.9	0.407	0.939
CD28	ITGB2	9606.ENSP00000324890	9606.ENSP00000380948	0	0	0	0	0.118	0	0.9	0.391	0.941
CD28	ITGAL	9606.ENSP00000324890	9606.ENSP00000349252	0	0	0	0	0.15	0	0.9	0.635	0.966
CD28	ITGA4	9606.ENSP00000324890	9606.ENSP00000380227	0	0	0	0	0.12	0	0.9	0.804	0.981
CD28	LCK	9606.ENSP00000324890	9606.ENSP00000337825	0	0	0	0	0.195	0.225	0.9	0.987	0.999
CD28	CD86	9606.ENSP00000324890	9606.ENSP00000332049	0	0	0	0	0.099	0.708	0.9	0.99	0.999
CD80	ITGA3	9606.ENSP00000264246	9606.ENSP00000007722	0	0	0	0	0	0	0.9	0.088	0.904
CD80	ITGB8	9606.ENSP00000264246	9606.ENSP00000222573	0	0	0	0	0.065	0	0.9	0.089	0.907
CD80	ITGAV	9606.ENSP00000264246	9606.ENSP00000261023	0	0	0	0	0	0	0.9	0.207	0.917
CD80	ITGAE	9606.ENSP00000264246	9606.ENSP00000263087	0	0	0	0	0	0	0.72	0.683	0.907
CD80	ITGA8	9606.ENSP00000264246	9606.ENSP00000367316	0	0	0	0	0	0	0.9	0	0.9
CD80	ITGB5	9606.ENSP00000264246	9606.ENSP00000296181	0	0	0	0	0.065	0	0.9	0.061	0.904
CD80	ITGB6	9606.ENSP00000264246	9606.ENSP00000283249	0	0	0	0	0.083	0	0.9	0.062	0.906
CD80	ITGA5	9606.ENSP00000264246	9606.ENSP00000293379	0	0	0	0	0.062	0	0.9	0.163	0.914
CD80	ITGA1	9606.ENSP00000264246	9606.ENSP00000282588	0	0	0	0	0	0	0.9	0.194	0.915
CD80	ITGB7	9606.ENSP00000264246	9606.ENSP00000267082	0	0	0	0	0.128	0	0.9	0.219	0.926
CD80	ITGB3	9606.ENSP00000264246	9606.ENSP00000452786	0	0	0	0	0.094	0	0.9	0.249	0.926
CD80	ITGAD	9606.ENSP00000264246	9606.ENSP00000373854	0	0	0	0	0	0	0.9	0.323	0.929
CD80	ITGA2	9606.ENSP00000264246	9606.ENSP00000296585	0	0	0	0	0	0	0.9	0.44	0.941
CD80	LCK	9606.ENSP00000264246	9606.ENSP00000337825	0	0	0	0	0.062	0	0.9	0.47	0.945
CD80	ITGA4	9606.ENSP00000264246	9606.ENSP00000380227	0	0	0	0	0.076	0	0.9	0.467	0.946
CD80	PTPN11	9606.ENSP00000264246	9606.ENSP00000340944	0	0	0	0	0.087	0	0.9	0.463	0.946
CD80	ITGB2	9606.ENSP00000264246	9606.ENSP00000380948	0	0	0	0	0.282	0	0.9	0.412	0.954
CD80	ITGB1	9606.ENSP00000264246	9606.ENSP00000379350	0	0	0	0	0.094	0	0.9	0.565	0.957
CD80	ITGAL	9606.ENSP00000264246	9606.ENSP00000349252	0	0	0	0	0.111	0	0.9	0.611	0.962
CD80	ICAM1	9606.ENSP00000264246	9606.ENSP00000264832	0	0	0	0	0.088	0	0.9	0.813	0.981
CD80	CD86	9606.ENSP00000264246	9606.ENSP00000332049	0	0	0	0.62	0.318	0.6	0.9	0.949	0.981
CD80	CTLA4	9606.ENSP00000264246	9606.ENSP00000303939	0	0	0	0	0.085	0.95	0.9	0.991	0.999
CD86	ICAM1	9606.ENSP00000332049	9606.ENSP00000264832	0	0	0	0	0.09	0	0.9	0.8	0.98
CD86	CTLA4	9606.ENSP00000332049	9606.ENSP00000303939	0	0	0	0	0.13	0.954	0.9	0.989	0.999
CD86	PTPN11	9606.ENSP00000332049	9606.ENSP00000340944	0	0	0	0	0	0	0.9	0.431	0.94
CD86	LCK	9606.ENSP00000332049	9606.ENSP00000337825	0	0	0	0	0.084	0	0.9	0.46	0.946
CD9	ITGA3	9606.ENSP00000371958	9606.ENSP00000007722	0	0	0	0	0.082	0.68	0	0.919	0.974
CD9	ICAM1	9606.ENSP00000371958	9606.ENSP00000264832	0	0	0	0	0	0	0	0.904	0.904
CD9	ITGB1	9606.ENSP00000371958	9606.ENSP00000379350	0	0	0	0	0.086	0.875	0.9	0.935	0.999
CDH1	ITGB4	9606.ENSP00000261769	9606.ENSP00000200181	0	0	0	0	0.083	0.062	0.9	0.505	0.951
CDH1	HGF	9606.ENSP00000261769	9606.ENSP00000222390	0	0	0	0	0	0	0.9	0.689	0.967
CDH1	LAMB1	9606.ENSP00000261769	9606.ENSP00000222399	0	0	0	0	0	0	0.9	0.26	0.922
CDH1	LAMA1	9606.ENSP00000261769	9606.ENSP00000374309	0	0	0	0	0.064	0	0.9	0.187	0.917
CDH1	LAMC2	9606.ENSP00000261769	9606.ENSP00000264144	0	0	0	0	0.108	0	0.9	0.336	0.935
CDH1	ITGB7	9606.ENSP00000261769	9606.ENSP00000267082	0	0	0	0	0	0.23	0.9	0.366	0.946
CDH1	ITGAE	9606.ENSP00000261769	9606.ENSP00000263087	0	0	0	0	0	0.317	0.9	0.989	0.999
CDH1	MET	9606.ENSP00000261769	9606.ENSP00000317272	0	0	0	0	0.062	0.282	0.9	0.987	0.999
CDH1	SRC	9606.ENSP00000261769	9606.ENSP00000362680	0	0	0	0	0.049	0.816	0.9	0.958	0.999
COL11A1	ITGAV	9606.ENSP00000359114	9606.ENSP00000261023	0	0	0	0	0.087	0	0.9	0.203	0.92
COL11A1	ITGA2	9606.ENSP00000359114	9606.ENSP00000296585	0	0	0	0	0	0	0.9	0.48	0.945
COL11A1	COL1A2	9606.ENSP00000359114	9606.ENSP00000297268	0	0	0.435	0.847	0.343	0.248	0.9	0.617	0.954
COL11A1	COL11A2	9606.ENSP00000359114	9606.ENSP00000363840	0	0	0.44	0.971	0.082	0	0.9	0.818	0.907
COL11A1	ITGB3	9606.ENSP00000359114	9606.ENSP00000452786	0	0	0	0	0.062	0.103	0.9	0.297	0.933
COL11A1	ITGB1	9606.ENSP00000359114	9606.ENSP00000379350	0	0	0	0	0.062	0.103	0.9	0.349	0.937
COL11A1	COL2A1	9606.ENSP00000359114	9606.ENSP00000369889	0	0	0.43	0.853	0.26	0.391	0.9	0.785	0.959
COL11A2	ITGAV	9606.ENSP00000363840	9606.ENSP00000261023	0	0	0	0	0.064	0	0.9	0.121	0.91
COL11A2	ITGA2	9606.ENSP00000363840	9606.ENSP00000296585	0	0	0	0	0	0	0.9	0.181	0.914
COL11A2	COL1A2	9606.ENSP00000363840	9606.ENSP00000297268	0	0	0.444	0.813	0.123	0.213	0.9	0.344	0.934
COL11A2	COL2A1	9606.ENSP00000363840	9606.ENSP00000369889	0	0	0.442	0.824	0.066	0	0.9	0.775	0.921
COL11A2	ITGB3	9606.ENSP00000363840	9606.ENSP00000452786	0	0	0	0	0.062	0.103	0.9	0.207	0.924
COL11A2	ITGB1	9606.ENSP00000363840	9606.ENSP00000379350	0	0	0	0	0.062	0.103	0.9	0.24	0.927
COL1A1	ITGA1	9606.ENSP00000225964	9606.ENSP00000282588	0	0	0	0	0.097	0	0.9	0.379	0.939
COL1A1	ITGAV	9606.ENSP00000225964	9606.ENSP00000261023	0	0	0	0	0.098	0	0.9	0.428	0.943
COL1A1	COL6A2	9606.ENSP00000225964	9606.ENSP00000300527	0	0	0	0.602	0.882	0.178	0.3	0.742	0.948
COL1A1	FN1	9606.ENSP00000225964	9606.ENSP00000346839	0	0	0	0	0.356	0.701	0	0.757	0.949
COL1A1	ITGB3	9606.ENSP00000225964	9606.ENSP00000452786	0	0	0	0	0.085	0.103	0.9	0.47	0.95
COL1A1	COL6A1	9606.ENSP00000225964	9606.ENSP00000355180	0	0	0	0.596	0.914	0	0.3	0.735	0.956
COL1A1	ITGA2	9606.ENSP00000225964	9606.ENSP00000296585	0	0	0	0	0.069	0.463	0.9	0.402	0.966
COL1A1	ITGB1	9606.ENSP00000225964	9606.ENSP00000379350	0	0	0	0	0.097	0.317	0.9	0.604	0.972
COL1A1	COL3A1	9606.ENSP00000225964	9606.ENSP00000304408	0	0	0.439	0.951	0.944	0	0.8	0.892	0.989
COL1A1	COL1A2	9606.ENSP00000225964	9606.ENSP00000297268	0	0	0.443	0.958	0.99	0.559	0.9	0.954	0.999
COL1A2	LAMA5	9606.ENSP00000297268	9606.ENSP00000252999	0	0	0	0	0.062	0.102	0.9	0.286	0.931
COL1A2	ITGAV	9606.ENSP00000297268	9606.ENSP00000261023	0	0	0	0	0.088	0	0.9	0.324	0.932
COL1A2	ITGA1	9606.ENSP00000297268	9606.ENSP00000282588	0	0	0	0	0.098	0	0.9	0.468	0.947
COL1A2	COL6A3	9606.ENSP00000297268	9606.ENSP00000295550	0	0	0	0.563	0.838	0	0.3	0.699	0.917
COL1A2	ITGA2	9606.ENSP00000297268	9606.ENSP00000296585	0	0	0	0	0.062	0.463	0.9	0.36	0.963
COL1A2	COL6A1	9606.ENSP00000297268	9606.ENSP00000355180	0	0	0	0.581	0.867	0	0.3	0.706	0.931
COL1A2	ITGB1	9606.ENSP00000297268	9606.ENSP00000379350	0	0	0	0	0.09	0.061	0.9	0.38	0.94
COL1A2	ITGB3	9606.ENSP00000297268	9606.ENSP00000452786	0	0	0	0	0.085	0.229	0.9	0.298	0.943
COL1A2	FN1	9606.ENSP00000297268	9606.ENSP00000346839	0	0	0	0	0.518	0.225	0.9	0.689	0.986
COL1A2	COL3A1	9606.ENSP00000297268	9606.ENSP00000304408	0	0	0.44	0.93	0.948	0.213	0.8	0.873	0.991
COL2A1	ITGAV	9606.ENSP00000369889	9606.ENSP00000261023	0	0	0	0	0.064	0	0.9	0.222	0.92
COL2A1	ITGA1	9606.ENSP00000369889	9606.ENSP00000282588	0	0	0	0	0	0	0.9	0.181	0.914
COL2A1	ITGA2	9606.ENSP00000369889	9606.ENSP00000296585	0	0	0	0	0	0	0.9	0.182	0.914
COL2A1	ITGB3	9606.ENSP00000369889	9606.ENSP00000452786	0	0	0	0	0.062	0.103	0.9	0.213	0.924
COL2A1	ITGB1	9606.ENSP00000369889	9606.ENSP00000379350	0	0	0	0	0.062	0.103	0.9	0.58	0.96
COL3A1	ITGAV	9606.ENSP00000304408	9606.ENSP00000261023	0	0	0	0	0.099	0	0.9	0.366	0.937
COL3A1	COL6A3	9606.ENSP00000304408	9606.ENSP00000295550	0	0	0	0.571	0.802	0	0.3	0.735	0.9
COL3A1	ITGA2	9606.ENSP00000304408	9606.ENSP00000296585	0	0	0	0	0.062	0.297	0.9	0.341	0.95
COL3A1	ITGB3	9606.ENSP00000304408	9606.ENSP00000452786	0	0	0	0	0.09	0.103	0.9	0.391	0.943
COL3A1	COL6A1	9606.ENSP00000304408	9606.ENSP00000355180	0	0	0	0.602	0.891	0	0.3	0.737	0.943
COL3A1	ITGB1	9606.ENSP00000304408	9606.ENSP00000379350	0	0	0	0	0.09	0.103	0.9	0.465	0.95
COL4A1	ITGAV	9606.ENSP00000364979	9606.ENSP00000261023	0	0	0	0	0.164	0	0.9	0.405	0.946
COL4A1	ITGA1	9606.ENSP00000364979	9606.ENSP00000282588	0	0	0	0	0.109	0	0.9	0.538	0.955
COL4A1	ITGA2	9606.ENSP00000364979	9606.ENSP00000296585	0	0	0	0	0.07	0	0.9	0.477	0.947
COL4A1	COL4A5	9606.ENSP00000364979	9606.ENSP00000331902	0	0	0.341	0.947	0.17	0	0.9	0.662	0.917
COL4A1	COL4A2	9606.ENSP00000364979	9606.ENSP00000353654	0	0	0.433	0.886	0.963	0.934	0.9	0.96	0.999
COL4A1	COL4A3	9606.ENSP00000364979	9606.ENSP00000379823	0	0	0.421	0.912	0.062	0	0.9	0.712	0.911
COL4A1	COL4A4	9606.ENSP00000364979	9606.ENSP00000379866	0	0	0.416	0.866	0.062	0	0.9	0.852	0.917
COL4A1	COL4A6	9606.ENSP00000364979	9606.ENSP00000378340	0	0	0.438	0.879	0.102	0	0.9	0.733	0.918
COL4A1	ITGB3	9606.ENSP00000364979	9606.ENSP00000452786	0	0	0	0	0.091	0.123	0.9	0.409	0.946
COL4A1	ITGB1	9606.ENSP00000364979	9606.ENSP00000379350	0	0	0	0	0.118	0.123	0.9	0.479	0.954
COL4A2	ITGAV	9606.ENSP00000353654	9606.ENSP00000261023	0	0	0	0	0.166	0	0.9	0.382	0.943
COL4A2	ITGA1	9606.ENSP00000353654	9606.ENSP00000282588	0	0	0	0	0.119	0	0.9	0.323	0.935
COL4A2	ITGA2	9606.ENSP00000353654	9606.ENSP00000296585	0	0	0	0	0.076	0	0.9	0.277	0.927
COL4A2	COL4A5	9606.ENSP00000353654	9606.ENSP00000331902	0	0	0.373	0.869	0.17	0	0.9	0.742	0.925
COL4A2	COL4A4	9606.ENSP00000353654	9606.ENSP00000379866	0	0	0.403	0.878	0.062	0	0.9	0.742	0.915
COL4A2	COL4A6	9606.ENSP00000353654	9606.ENSP00000378340	0	0	0.407	0.908	0.134	0	0.9	0.678	0.918
COL4A2	COL4A3	9606.ENSP00000353654	9606.ENSP00000379823	0	0	0.411	0.852	0.062	0	0.9	0.759	0.918
COL4A2	ITGB3	9606.ENSP00000353654	9606.ENSP00000452786	0	0	0	0	0.097	0.123	0.9	0.409	0.947
COL4A2	ITGB1	9606.ENSP00000353654	9606.ENSP00000379350	0	0	0	0	0.118	0.123	0.9	0.41	0.948
COL4A3	ITGAV	9606.ENSP00000379823	9606.ENSP00000261023	0	0	0	0	0.051	0	0.9	0.356	0.933
COL4A3	ITGA1	9606.ENSP00000379823	9606.ENSP00000282588	0	0	0	0	0	0	0.9	0.296	0.926
COL4A3	ITGA2	9606.ENSP00000379823	9606.ENSP00000296585	0	0	0	0	0	0	0.9	0.291	0.926
COL4A3	COL4A5	9606.ENSP00000379823	9606.ENSP00000331902	0	0	0.355	0.922	0.062	0	0.9	0.877	0.911
COL4A3	PTK2	9606.ENSP00000379823	9606.ENSP00000341189	0	0	0	0	0	0	0.9	0.246	0.921
COL4A3	COL4A6	9606.ENSP00000379823	9606.ENSP00000378340	0	0	0.419	0.858	0	0	0.9	0.768	0.915
COL4A3	ITGB1	9606.ENSP00000379823	9606.ENSP00000379350	0	0	0	0	0.049	0.061	0.9	0.267	0.925
COL4A3	ITGB3	9606.ENSP00000379823	9606.ENSP00000452786	0	0	0	0	0.049	0.061	0.9	0.423	0.941
COL4A3	COL4A4	9606.ENSP00000379823	9606.ENSP00000379866	0	0	0.426	0.846	0.395	0	0.9	0.941	0.949
COL4A4	ITGAV	9606.ENSP00000379866	9606.ENSP00000261023	0	0	0	0	0.084	0	0.9	0.215	0.921
COL4A4	ITGA1	9606.ENSP00000379866	9606.ENSP00000282588	0	0	0	0	0.062	0	0.9	0.28	0.926
COL4A4	ITGA2	9606.ENSP00000379866	9606.ENSP00000296585	0	0	0	0	0	0	0.9	0.203	0.916
COL4A4	COL4A5	9606.ENSP00000379866	9606.ENSP00000331902	0	0	0.405	0.872	0.064	0	0.9	0.925	0.918
COL4A4	COL4A6	9606.ENSP00000379866	9606.ENSP00000378340	0	0	0.432	0.888	0.062	0	0.9	0.838	0.915
COL4A4	ITGB1	9606.ENSP00000379866	9606.ENSP00000379350	0	0	0	0	0.063	0.123	0.9	0.315	0.936
COL4A4	ITGB3	9606.ENSP00000379866	9606.ENSP00000452786	0	0	0	0	0.063	0.466	0.9	0.347	0.963
COL4A5	ITGAV	9606.ENSP00000331902	9606.ENSP00000261023	0	0	0	0	0.121	0	0.9	0.293	0.932
COL4A5	ITGA1	9606.ENSP00000331902	9606.ENSP00000282588	0	0	0	0	0.062	0	0.9	0.234	0.921
COL4A5	ITGA2	9606.ENSP00000331902	9606.ENSP00000296585	0	0	0	0	0.076	0	0.9	0.218	0.921
COL4A5	ITGB3	9606.ENSP00000331902	9606.ENSP00000452786	0	0	0	0	0.063	0.123	0.9	0.308	0.935
COL4A5	ITGB1	9606.ENSP00000331902	9606.ENSP00000379350	0	0	0	0	0.063	0.123	0.9	0.357	0.94
COL4A5	COL4A6	9606.ENSP00000331902	9606.ENSP00000378340	0	0	0.405	0.884	0.595	0	0.9	0.899	0.963
COL4A6	ITGAV	9606.ENSP00000378340	9606.ENSP00000261023	0	0	0	0	0.084	0	0.9	0.161	0.916
COL4A6	ITGA1	9606.ENSP00000378340	9606.ENSP00000282588	0	0	0	0	0.049	0	0.9	0.108	0.907
COL4A6	ITGA2	9606.ENSP00000378340	9606.ENSP00000296585	0	0	0	0	0.069	0	0.9	0.166	0.915
COL4A6	ITGB3	9606.ENSP00000378340	9606.ENSP00000452786	0	0	0	0	0.063	0.123	0.9	0.283	0.933
COL4A6	ITGB1	9606.ENSP00000378340	9606.ENSP00000379350	0	0	0	0	0.063	0.123	0.9	0.324	0.937
COL6A1	ITGAV	9606.ENSP00000355180	9606.ENSP00000261023	0	0	0	0	0.088	0	0.9	0.27	0.927
COL6A1	ITGA1	9606.ENSP00000355180	9606.ENSP00000282588	0	0	0	0	0.096	0	0.9	0.238	0.925
COL6A1	COL6A3	9606.ENSP00000355180	9606.ENSP00000295550	0	0	0	0.66	0.855	0	0.9	0.952	0.989
COL6A1	ITGA2	9606.ENSP00000355180	9606.ENSP00000296585	0	0	0	0	0.062	0	0.9	0.29	0.927
COL6A1	COL6A2	9606.ENSP00000355180	9606.ENSP00000300527	0	0	0	0.828	0.964	0	0.9	0.955	0.996
COL6A1	COL6A6	9606.ENSP00000355180	9606.ENSP00000351310	0	0	0	0.632	0.485	0	0.9	0.795	0.961
COL6A1	ITGB3	9606.ENSP00000355180	9606.ENSP00000452786	0	0	0	0	0.086	0.061	0.9	0.169	0.919
COL6A1	ITGB1	9606.ENSP00000355180	9606.ENSP00000379350	0	0	0	0	0.089	0.061	0.9	0.27	0.929
COL6A2	ITGAV	9606.ENSP00000300527	9606.ENSP00000261023	0	0	0	0	0.07	0	0.9	0.223	0.921
COL6A2	ITGA1	9606.ENSP00000300527	9606.ENSP00000282588	0	0	0	0	0.083	0	0.9	0.22	0.922
COL6A2	COL6A3	9606.ENSP00000300527	9606.ENSP00000295550	0	0	0	0.657	0.861	0	0.9	0.947	0.99
COL6A2	ITGA2	9606.ENSP00000300527	9606.ENSP00000296585	0	0	0	0	0.062	0	0.9	0.346	0.933
COL6A2	ITGB3	9606.ENSP00000300527	9606.ENSP00000452786	0	0	0	0	0.13	0.061	0.9	0.178	0.923
COL6A2	ITGB1	9606.ENSP00000300527	9606.ENSP00000379350	0	0	0	0	0.088	0.061	0.9	0.277	0.929
COL6A2	COL6A6	9606.ENSP00000300527	9606.ENSP00000351310	0	0	0	0.63	0.187	0	0.9	0.787	0.939
COL6A3	ITGAV	9606.ENSP00000295550	9606.ENSP00000261023	0	0	0	0	0.062	0	0.9	0.173	0.915
COL6A3	ITGA1	9606.ENSP00000295550	9606.ENSP00000282588	0	0	0	0.542	0.124	0	0.9	0.22	0.916
COL6A3	ITGA2	9606.ENSP00000295550	9606.ENSP00000296585	0	0	0	0.542	0.062	0	0.9	0.333	0.915
COL6A3	ITGB3	9606.ENSP00000295550	9606.ENSP00000452786	0	0	0	0	0.096	0.061	0.9	0.135	0.916
COL6A3	COL6A6	9606.ENSP00000295550	9606.ENSP00000351310	0	0	0	0.811	0.056	0	0.9	0.82	0.916
COL6A3	ITGB1	9606.ENSP00000295550	9606.ENSP00000379350	0	0	0	0	0.089	0.061	0.9	0.451	0.946
COL6A6	ITGAV	9606.ENSP00000351310	9606.ENSP00000261023	0	0	0	0	0	0	0.9	0.066	0.902
COL6A6	ITGA1	9606.ENSP00000351310	9606.ENSP00000282588	0	0	0	0.543	0.063	0	0.9	0.148	0.907
COL6A6	ITGA2	9606.ENSP00000351310	9606.ENSP00000296585	0	0	0	0.543	0	0	0.9	0.25	0.91
COL6A6	ITGB3	9606.ENSP00000351310	9606.ENSP00000452786	0	0	0	0	0.062	0.061	0.9	0.069	0.907
COL6A6	ITGB1	9606.ENSP00000351310	9606.ENSP00000379350	0	0	0	0	0.062	0.061	0.9	0.087	0.908
COL7A1	ITGAV	9606.ENSP00000332371	9606.ENSP00000261023	0	0	0	0	0.099	0	0.9	0.266	0.928
COL7A1	LAMC2	9606.ENSP00000332371	9606.ENSP00000264144	0	0	0	0	0.065	0.316	0.65	0.704	0.925
COL7A1	ITGA2	9606.ENSP00000332371	9606.ENSP00000296585	0	0	0	0.54	0.069	0	0.9	0.254	0.912
COL7A1	LAMB3	9606.ENSP00000332371	9606.ENSP00000375778	0	0	0	0	0.149	0.293	0.65	0.663	0.919
COL7A1	ITGB1	9606.ENSP00000332371	9606.ENSP00000379350	0	0	0	0	0.062	0.103	0.9	0.318	0.934
COL7A1	ITGB3	9606.ENSP00000332371	9606.ENSP00000452786	0	0	0	0	0.085	0.103	0.9	0.32	0.936
CTLA4	ITGA3	9606.ENSP00000303939	9606.ENSP00000007722	0	0	0	0	0	0	0.9	0.107	0.906
CTLA4	ITGB8	9606.ENSP00000303939	9606.ENSP00000222573	0	0	0	0	0	0	0.9	0.123	0.908
CTLA4	ITGAV	9606.ENSP00000303939	9606.ENSP00000261023	0	0	0	0	0	0	0.9	0.195	0.916
CTLA4	ITGAE	9606.ENSP00000303939	9606.ENSP00000263087	0	0	0	0	0.062	0	0.72	0.71	0.917
CTLA4	ITGB7	9606.ENSP00000303939	9606.ENSP00000267082	0	0	0	0	0.118	0	0.9	0.326	0.935
CTLA4	ITGA1	9606.ENSP00000303939	9606.ENSP00000282588	0	0	0	0	0	0	0.9	0.294	0.926
CTLA4	ITGB6	9606.ENSP00000303939	9606.ENSP00000283249	0	0	0	0	0.062	0	0.9	0.046	0.902
CTLA4	ITGA5	9606.ENSP00000303939	9606.ENSP00000293379	0	0	0	0	0	0	0.9	0.193	0.915
CTLA4	ITGB5	9606.ENSP00000303939	9606.ENSP00000296181	0	0	0	0	0	0	0.9	0.056	0.901
CTLA4	ITGA2	9606.ENSP00000303939	9606.ENSP00000296585	0	0	0	0	0	0	0.9	0.458	0.943
CTLA4	ITGA8	9606.ENSP00000303939	9606.ENSP00000367316	0	0	0	0	0	0	0.9	0	0.9
CTLA4	ITGAD	9606.ENSP00000303939	9606.ENSP00000373854	0	0	0	0	0	0	0.9	0.074	0.903
CTLA4	ITGB3	9606.ENSP00000303939	9606.ENSP00000452786	0	0	0	0	0.062	0	0.9	0.183	0.916
CTLA4	ITGB1	9606.ENSP00000303939	9606.ENSP00000379350	0	0	0	0	0.062	0	0.9	0.418	0.94
CTLA4	ITGB2	9606.ENSP00000303939	9606.ENSP00000380948	0	0	0	0	0.117	0	0.9	0.414	0.943
CTLA4	ITGAL	9606.ENSP00000303939	9606.ENSP00000349252	0	0	0	0	0.102	0	0.9	0.637	0.964
CTLA4	ITGA4	9606.ENSP00000303939	9606.ENSP00000380227	0	0	0	0	0.07	0	0.9	0.739	0.973
CTLA4	LCK	9606.ENSP00000303939	9606.ENSP00000337825	0	0	0	0	0.098	0.47	0.6	0.988	0.997
CTLA4	PTPN11	9606.ENSP00000303939	9606.ENSP00000340944	0	0	0	0	0	0.213	0.9	0.988	0.999
FN1	ITGA3	9606.ENSP00000346839	9606.ENSP00000007722	0	0	0	0	0.111	0.462	0.8	0.972	0.997
FN1	HGF	9606.ENSP00000346839	9606.ENSP00000222390	0	0	0	0	0.062	0.6	0	0.827	0.929
FN1	VTN	9606.ENSP00000346839	9606.ENSP00000226218	0	0	0	0	0.07	0	0	0.982	0.983
FN1	LAMA5	9606.ENSP00000346839	9606.ENSP00000252999	0	0	0	0	0.084	0	0.9	0.422	0.942
FN1	ITGAV	9606.ENSP00000346839	9606.ENSP00000261023	0	0	0	0	0.144	0.934	0.9	0.984	0.999
FN1	ITGA2B	9606.ENSP00000346839	9606.ENSP00000262407	0	0	0	0	0	0.27	0.9	0.966	0.997
FN1	NID1	9606.ENSP00000346839	9606.ENSP00000264187	0	0	0	0	0.217	0	0	0.878	0.901
FN1	ITGB7	9606.ENSP00000346839	9606.ENSP00000267082	0	0	0	0	0.063	0.27	0.9	0.485	0.96
FN1	PXN	9606.ENSP00000346839	9606.ENSP00000267257	0	0	0	0	0.062	0.247	0.9	0.962	0.996
FN1	ITGB6	9606.ENSP00000346839	9606.ENSP00000283249	0	0	0	0	0.063	0.27	0.9	0.67	0.974
FN1	ITGA5	9606.ENSP00000346839	9606.ENSP00000293379	0	0	0	0	0.153	0.87	0.9	0.989	0.999
FN1	VCAM1	9606.ENSP00000346839	9606.ENSP00000294728	0	0	0	0	0.098	0	0	0.951	0.954
FN1	ITGB5	9606.ENSP00000346839	9606.ENSP00000296181	0	0	0	0	0.16	0.27	0.8	0.608	0.945
FN1	ITGA2	9606.ENSP00000346839	9606.ENSP00000296585	0	0	0	0	0.087	0	0.9	0.735	0.973
FN1	SDC2	9606.ENSP00000346839	9606.ENSP00000307046	0	0	0	0	0.15	0.27	0.9	0.888	0.992
FN1	PTK2	9606.ENSP00000346839	9606.ENSP00000341189	0	0	0	0	0.076	0	0.9	0.911	0.991
FN1	ITGA8	9606.ENSP00000346839	9606.ENSP00000367316	0	0	0	0	0.062	0.213	0.9	0.689	0.974
FN1	SRC	9606.ENSP00000346839	9606.ENSP00000362680	0	0	0	0	0	0	0.9	0.823	0.981
FN1	HSPG2	9606.ENSP00000346839	9606.ENSP00000363827	0	0	0	0	0.199	0.277	0	0.986	0.991
FN1	SDC4	9606.ENSP00000346839	9606.ENSP00000361818	0	0	0	0	0.098	0.174	0.9	0.99	0.999
FN1	ITGB3	9606.ENSP00000346839	9606.ENSP00000452786	0	0	0	0	0.1	0.974	0.9	0.972	0.999
FN1	ITGA4	9606.ENSP00000346839	9606.ENSP00000380227	0	0	0	0	0.051	0.487	0.9	0.988	0.999
FN1	ITGB1	9606.ENSP00000346839	9606.ENSP00000379350	0	0	0	0	0.147	0.876	0.9	0.989	0.999
HGF	ITGA3	9606.ENSP00000222390	9606.ENSP00000007722	0	0	0	0	0	0	0.9	0.432	0.94
HGF	LAMA1	9606.ENSP00000222390	9606.ENSP00000374309	0	0	0	0	0	0	0.9	0	0.9
HGF	LAMC1	9606.ENSP00000222390	9606.ENSP00000258341	0	0	0	0	0	0	0.9	0.069	0.902
HGF	LAMA3	9606.ENSP00000222390	9606.ENSP00000324532	0	0	0	0	0	0	0.9	0.067	0.902
HGF	LAMB1	9606.ENSP00000222390	9606.ENSP00000222399	0	0	0	0	0.053	0	0.9	0.091	0.906
HGF	LAMB3	9606.ENSP00000222390	9606.ENSP00000375778	0	0	0	0	0	0	0.9	0.109	0.907
HGF	LAMA5	9606.ENSP00000222390	9606.ENSP00000252999	0	0	0	0	0	0	0.9	0.113	0.907
HGF	LAMA2	9606.ENSP00000222390	9606.ENSP00000400365	0	0	0	0	0.069	0	0.9	0.092	0.908
HGF	LAMC2	9606.ENSP00000222390	9606.ENSP00000264144	0	0	0	0	0.065	0	0.9	0.121	0.91
HGF	ITGA2	9606.ENSP00000222390	9606.ENSP00000296585	0	0	0	0	0	0	0.9	0.244	0.921
HGF	PTPN11	9606.ENSP00000222390	9606.ENSP00000340944	0	0	0	0	0	0.056	0.9	0.527	0.951
HGF	SRC	9606.ENSP00000222390	9606.ENSP00000362680	0	0	0	0	0	0.056	0.9	0.643	0.963
HGF	MET	9606.ENSP00000222390	9606.ENSP00000317272	0	0	0	0	0.062	0.98	0.9	0.991	0.999
HSPG2	NID1	9606.ENSP00000363827	9606.ENSP00000264187	0	0	0	0	0.168	0.951	0.6	0.994	0.999
HSPG2	ITGA2	9606.ENSP00000363827	9606.ENSP00000296585	0	0	0	0	0.096	0.479	0.8	0.348	0.93
HSPG2	ITGB1	9606.ENSP00000363827	9606.ENSP00000379350	0	0	0	0	0.098	0.213	0.8	0.767	0.962
ICAM1	VCAM1	9606.ENSP00000264832	9606.ENSP00000294728	0	0	0	0	0.069	0	0	0.928	0.93
ICAM1	ITGAL	9606.ENSP00000264832	9606.ENSP00000349252	0	0	0	0	0.091	0.972	0.9	0.989	0.999
ICAM1	ITGB2	9606.ENSP00000264832	9606.ENSP00000380948	0	0	0	0	0.113	0.835	0.9	0.989	0.999
ICAM3	ITGAD	9606.ENSP00000160262	9606.ENSP00000373854	0	0	0	0	0	0.27	0.9	0.233	0.939
ICAM3	ITGB2	9606.ENSP00000160262	9606.ENSP00000380948	0	0	0	0	0.156	0.213	0.9	0.796	0.984
ICAM3	ITGAL	9606.ENSP00000160262	9606.ENSP00000349252	0	0	0	0	0.172	0.932	0.9	0.986	0.999
ITGA1	ITGA3	9606.ENSP00000282588	9606.ENSP00000007722	0	0	0	0.62	0.089	0	0.9	0.716	0.93
ITGA1	ITGB4	9606.ENSP00000282588	9606.ENSP00000200181	0	0	0	0	0.063	0.19	0.8	0.633	0.936
ITGA1	LAMB1	9606.ENSP00000282588	9606.ENSP00000222399	0	0	0	0	0.11	0.103	0.9	0.338	0.94
ITGA1	ITGB8	9606.ENSP00000282588	9606.ENSP00000222573	0	0	0	0	0.063	0.19	0.9	0.524	0.959
ITGA1	LAMA5	9606.ENSP00000282588	9606.ENSP00000252999	0	0	0	0	0.062	0.153	0.9	0.379	0.944
ITGA1	LAMC1	9606.ENSP00000282588	9606.ENSP00000258341	0	0	0	0	0.084	0.153	0.9	0.299	0.938
ITGA1	ITGAV	9606.ENSP00000282588	9606.ENSP00000261023	0	0	0	0.606	0.064	0	0.9	0.704	0.928
ITGA1	LAMC2	9606.ENSP00000282588	9606.ENSP00000264144	0	0	0	0	0.062	0.153	0.9	0.113	0.92
ITGA1	ITGB7	9606.ENSP00000282588	9606.ENSP00000267082	0	0	0	0	0.063	0.19	0.9	0.546	0.96
ITGA1	PXN	9606.ENSP00000282588	9606.ENSP00000267257	0	0	0	0	0.062	0.058	0.9	0.331	0.933
ITGA1	ITGAD	9606.ENSP00000282588	9606.ENSP00000373854	0	0	0	0.697	0	0	0.9	0.311	0.908
ITGA1	ITGA2	9606.ENSP00000282588	9606.ENSP00000296585	0	0	0	0.895	0.069	0	0.9	0.805	0.911
ITGA1	ITGAL	9606.ENSP00000282588	9606.ENSP00000349252	0	0	0	0.709	0	0	0.9	0.5	0.913
ITGA1	ITGA8	9606.ENSP00000282588	9606.ENSP00000367316	0	0	0	0.594	0.089	0	0.9	0.466	0.922
ITGA1	SRC	9606.ENSP00000282588	9606.ENSP00000362680	0	0	0	0	0	0.075	0.9	0.235	0.923
ITGA1	LAMB3	9606.ENSP00000282588	9606.ENSP00000375778	0	0	0	0	0.063	0.103	0.9	0.198	0.923
ITGA1	ITGA4	9606.ENSP00000282588	9606.ENSP00000380227	0	0	0	0.621	0.062	0	0.9	0.679	0.926
ITGA1	ITGA5	9606.ENSP00000282588	9606.ENSP00000293379	0	0	0	0.611	0.062	0	0.9	0.722	0.929
ITGA1	PTK2	9606.ENSP00000282588	9606.ENSP00000341189	0	0	0	0	0.062	0	0.9	0.34	0.932
ITGA1	LAMA3	9606.ENSP00000282588	9606.ENSP00000324532	0	0	0	0	0.062	0.153	0.9	0.287	0.935
ITGA1	LAMA2	9606.ENSP00000282588	9606.ENSP00000400365	0	0	0	0	0.09	0.153	0.9	0.306	0.939
ITGA1	LAMA1	9606.ENSP00000282588	9606.ENSP00000374309	0	0	0	0	0.062	0.355	0.9	0.329	0.954
ITGA1	ITGB2	9606.ENSP00000282588	9606.ENSP00000380948	0	0	0	0	0.063	0.19	0.9	0.537	0.96
ITGA1	ITGB6	9606.ENSP00000282588	9606.ENSP00000283249	0	0	0	0	0.063	0.19	0.9	0.578	0.963
ITGA1	ITGB5	9606.ENSP00000282588	9606.ENSP00000296181	0	0	0	0	0.063	0.19	0.9	0.622	0.967
ITGA1	ITGB3	9606.ENSP00000282588	9606.ENSP00000452786	0	0	0	0	0.088	0.19	0.9	0.626	0.968
ITGA1	ITGB1	9606.ENSP00000282588	9606.ENSP00000379350	0	0	0	0	0.063	0.886	0.9	0.986	0.999
ITGA2	ITGA3	9606.ENSP00000296585	9606.ENSP00000007722	0	0	0	0.585	0.138	0	0.9	0.705	0.935
ITGA2	ITGB4	9606.ENSP00000296585	9606.ENSP00000200181	0	0	0	0	0.097	0.19	0.8	0.618	0.936
ITGA2	LAMB1	9606.ENSP00000296585	9606.ENSP00000222399	0	0	0	0	0.118	0.103	0.9	0.379	0.944
ITGA2	ITGB8	9606.ENSP00000296585	9606.ENSP00000222573	0	0	0	0	0.063	0.19	0.9	0.527	0.959
ITGA2	LAMC1	9606.ENSP00000296585	9606.ENSP00000258341	0	0	0	0	0.103	0.153	0.9	0.299	0.939
ITGA2	ITGAV	9606.ENSP00000296585	9606.ENSP00000261023	0	0	0	0.598	0.079	0	0.9	0.713	0.931
ITGA2	LAMC2	9606.ENSP00000296585	9606.ENSP00000264144	0	0	0	0	0.117	0.153	0.9	0.336	0.943
ITGA2	TNC	9606.ENSP00000296585	9606.ENSP00000265131	0	0	0	0	0.106	0.151	0.9	0.088	0.921
ITGA2	ITGB7	9606.ENSP00000296585	9606.ENSP00000267082	0	0	0	0	0.063	0.19	0.9	0.487	0.955
ITGA2	ITGB6	9606.ENSP00000296585	9606.ENSP00000283249	0	0	0	0	0.113	0.19	0.9	0.577	0.965
ITGA2	ITGA5	9606.ENSP00000296585	9606.ENSP00000293379	0	0	0	0.606	0.054	0	0.9	0.736	0.929
ITGA2	ITGB5	9606.ENSP00000296585	9606.ENSP00000296181	0	0	0	0	0.091	0.19	0.9	0.622	0.968
ITGA2	ITGAD	9606.ENSP00000296585	9606.ENSP00000373854	0	0	0	0.677	0	0	0.9	0.354	0.91
ITGA2	ITGAL	9606.ENSP00000296585	9606.ENSP00000349252	0	0	0	0.672	0	0	0.9	0.505	0.915
ITGA2	ITGA8	9606.ENSP00000296585	9606.ENSP00000367316	0	0	0	0.611	0	0	0.9	0.44	0.916
ITGA2	SDC2	9606.ENSP00000296585	9606.ENSP00000307046	0	0	0	0	0	0	0.9	0.217	0.918
ITGA2	ITGA4	9606.ENSP00000296585	9606.ENSP00000380227	0	0	0	0.598	0	0	0.9	0.663	0.926
ITGA2	MET	9606.ENSP00000296585	9606.ENSP00000317272	0	0	0	0	0.154	0.114	0.9	0.208	0.932
ITGA2	LAMA2	9606.ENSP00000296585	9606.ENSP00000400365	0	0	0	0	0.062	0.212	0.9	0.273	0.939
ITGA2	LAMB3	9606.ENSP00000296585	9606.ENSP00000375778	0	0	0	0	0.122	0.103	0.9	0.365	0.943
ITGA2	LAMA3	9606.ENSP00000296585	9606.ENSP00000324532	0	0	0	0	0.117	0.153	0.9	0.386	0.947
ITGA2	PTK2	9606.ENSP00000296585	9606.ENSP00000341189	0	0	0	0	0.085	0	0.9	0.584	0.958
ITGA2	ITGB2	9606.ENSP00000296585	9606.ENSP00000380948	0	0	0	0	0.063	0.19	0.9	0.523	0.959
ITGA2	LAMA1	9606.ENSP00000296585	9606.ENSP00000374309	0	0	0	0	0.062	0.429	0.9	0.361	0.961
ITGA2	ITGB3	9606.ENSP00000296585	9606.ENSP00000452786	0	0	0	0	0.063	0.19	0.9	0.743	0.977
ITGA2	ITGB1	9606.ENSP00000296585	9606.ENSP00000379350	0	0	0	0	0.101	0.81	0.9	0.956	0.999
ITGA2B	VTN	9606.ENSP00000262407	9606.ENSP00000226218	0	0	0	0	0	0	0.9	0.826	0.981
ITGA2B	ITGB5	9606.ENSP00000262407	9606.ENSP00000296181	0	0	0	0	0.098	0.19	0.8	0.435	0.906
ITGA2B	PXN	9606.ENSP00000262407	9606.ENSP00000267257	0	0	0	0	0.062	0.058	0.9	0.142	0.914
ITGA2B	ITGB1	9606.ENSP00000262407	9606.ENSP00000379350	0	0	0	0	0.063	0.19	0.8	0.641	0.938
ITGA2B	LCK	9606.ENSP00000262407	9606.ENSP00000337825	0	0	0	0	0	0.075	0.9	0.534	0.953
ITGA2B	ITGB3	9606.ENSP00000262407	9606.ENSP00000452786	0	0	0	0	0.209	0.985	0.9	0.989	0.999
ITGA3	ITGAD	9606.ENSP00000007722	9606.ENSP00000373854	0	0	0	0.571	0	0	0.9	0.198	0.907
ITGA3	ITGAL	9606.ENSP00000007722	9606.ENSP00000349252	0	0	0	0.581	0.053	0	0.9	0.416	0.917
ITGA3	ITGA4	9606.ENSP00000007722	9606.ENSP00000380227	0	0	0	0.638	0	0	0.9	0.668	0.923
ITGA3	ITGA8	9606.ENSP00000007722	9606.ENSP00000367316	0	0	0	0.66	0.062	0.293	0.9	0.634	0.943
ITGA3	LAMA2	9606.ENSP00000007722	9606.ENSP00000400365	0	0	0	0	0.062	0.211	0.9	0.375	0.947
ITGA3	ITGAV	9606.ENSP00000007722	9606.ENSP00000261023	0	0	0	0.649	0.09	0.293	0.9	0.768	0.948
ITGA3	VTN	9606.ENSP00000007722	9606.ENSP00000226218	0	0	0	0	0	0	0.9	0.509	0.948
ITGA3	NID1	9606.ENSP00000007722	9606.ENSP00000264187	0	0	0	0	0.066	0	0.9	0.493	0.948
ITGA3	ITGA5	9606.ENSP00000007722	9606.ENSP00000293379	0	0	0	0.636	0.085	0.293	0.9	0.795	0.949
ITGA3	MET	9606.ENSP00000007722	9606.ENSP00000317272	0	0	0	0	0.171	0.114	0.9	0.445	0.953
ITGA3	LAMA1	9606.ENSP00000007722	9606.ENSP00000374309	0	0	0	0	0.062	0.211	0.9	0.442	0.953
ITGA3	LAMB1	9606.ENSP00000007722	9606.ENSP00000222399	0	0	0	0	0.158	0.177	0.9	0.418	0.954
ITGA3	LAMC2	9606.ENSP00000007722	9606.ENSP00000264144	0	0	0	0	0.141	0.153	0.9	0.459	0.955
ITGA3	PTK2	9606.ENSP00000007722	9606.ENSP00000341189	0	0	0	0	0.086	0	0.9	0.578	0.958
ITGA3	LAMC1	9606.ENSP00000007722	9606.ENSP00000258341	0	0	0	0	0.117	0.153	0.9	0.514	0.958
ITGA3	LAMB3	9606.ENSP00000007722	9606.ENSP00000375778	0	0	0	0	0.211	0.103	0.9	0.517	0.961
ITGA3	ITGB8	9606.ENSP00000007722	9606.ENSP00000222573	0	0	0	0	0.063	0.19	0.9	0.574	0.963
ITGA3	ITGB7	9606.ENSP00000007722	9606.ENSP00000267082	0	0	0	0	0.063	0.261	0.9	0.573	0.966
ITGA3	ITGB4	9606.ENSP00000007722	9606.ENSP00000200181	0	0	0	0	0.162	0.383	0.8	0.72	0.967
ITGA3	ITGB6	9606.ENSP00000007722	9606.ENSP00000283249	0	0	0	0	0.118	0.261	0.9	0.653	0.974
ITGA3	LAMA3	9606.ENSP00000007722	9606.ENSP00000324532	0	0	0	0	0.13	0.388	0.9	0.61	0.976
ITGA3	ITGB2	9606.ENSP00000007722	9606.ENSP00000380948	0	0	0	0	0.063	0.336	0.9	0.683	0.977
ITGA3	LAMA5	9606.ENSP00000007722	9606.ENSP00000252999	0	0	0	0	0.118	0.388	0.9	0.673	0.98
ITGA3	ITGB5	9606.ENSP00000007722	9606.ENSP00000296181	0	0	0	0	0.118	0.383	0.9	0.677	0.98
ITGA3	ITGB3	9606.ENSP00000007722	9606.ENSP00000452786	0	0	0	0	0.063	0.368	0.9	0.769	0.984
ITGA3	ITGB1	9606.ENSP00000007722	9606.ENSP00000379350	0	0	0	0	0.097	0.772	0.9	0.992	0.999
ITGA4	ITGB4	9606.ENSP00000380227	9606.ENSP00000200181	0	0	0	0	0.064	0.19	0.8	0.546	0.922
ITGA4	ITGB8	9606.ENSP00000380227	9606.ENSP00000222573	0	0	0	0	0.063	0.19	0.9	0.477	0.955
ITGA4	ITGAV	9606.ENSP00000380227	9606.ENSP00000261023	0	0	0	0.669	0	0.273	0.9	0.747	0.942
ITGA4	ITGB7	9606.ENSP00000380227	9606.ENSP00000267082	0	0	0	0	0.161	0.979	0.9	0.885	0.999
ITGA4	PXN	9606.ENSP00000380227	9606.ENSP00000267257	0	0	0	0	0.062	0.77	0.9	0.985	0.999
ITGA4	ITGB6	9606.ENSP00000380227	9606.ENSP00000283249	0	0	0	0	0.063	0.261	0.9	0.563	0.965
ITGA4	ITGA5	9606.ENSP00000380227	9606.ENSP00000293379	0	0	0	0.674	0.076	0	0.9	0.792	0.928
ITGA4	VCAM1	9606.ENSP00000380227	9606.ENSP00000294728	0	0	0	0	0.049	0.093	0.9	0.989	0.999
ITGA4	ITGB5	9606.ENSP00000380227	9606.ENSP00000296181	0	0	0	0	0.063	0.19	0.9	0.554	0.961
ITGA4	PTK2	9606.ENSP00000380227	9606.ENSP00000341189	0	0	0	0	0.062	0.27	0.9	0.317	0.946
ITGA4	ITGAL	9606.ENSP00000380227	9606.ENSP00000349252	0	0	0	0.602	0.132	0	0.9	0.844	0.939
ITGA4	SRC	9606.ENSP00000380227	9606.ENSP00000362680	0	0	0	0	0.062	0.077	0.9	0.434	0.944
ITGA4	ITGA8	9606.ENSP00000380227	9606.ENSP00000367316	0	0	0	0.683	0.062	0	0.9	0.499	0.916
ITGA4	ITGAD	9606.ENSP00000380227	9606.ENSP00000373854	0	0	0	0.613	0	0	0.9	0.297	0.91
ITGA4	ITGB1	9606.ENSP00000380227	9606.ENSP00000379350	0	0	0	0	0.063	0.844	0.9	0.99	0.999
ITGA4	ITGB2	9606.ENSP00000380227	9606.ENSP00000380948	0	0	0	0	0.155	0.336	0.9	0.735	0.983
ITGA4	ITGB3	9606.ENSP00000380227	9606.ENSP00000452786	0	0	0	0	0.118	0.496	0.9	0.683	0.984
ITGA5	ITGB4	9606.ENSP00000293379	9606.ENSP00000200181	0	0	0	0	0.064	0.19	0.8	0.623	0.935
ITGA5	ITGB8	9606.ENSP00000293379	9606.ENSP00000222573	0	0	0	0	0.063	0.19	0.9	0.524	0.959
ITGA5	ITGAV	9606.ENSP00000293379	9606.ENSP00000261023	0	0	0	0.932	0.099	0	0.9	0.759	0.91
ITGA5	ITGB7	9606.ENSP00000293379	9606.ENSP00000267082	0	0	0	0	0.063	0.261	0.9	0.653	0.972
ITGA5	ITGB6	9606.ENSP00000293379	9606.ENSP00000283249	0	0	0	0	0.063	0.261	0.9	0.641	0.971
ITGA5	ITGA8	9606.ENSP00000293379	9606.ENSP00000367316	0	0	0	0.93	0	0	0.9	0.423	0.902
ITGA5	ITGAD	9606.ENSP00000293379	9606.ENSP00000373854	0	0	0	0.579	0	0	0.9	0.241	0.908
ITGA5	ITGAL	9606.ENSP00000293379	9606.ENSP00000349252	0	0	0	0.573	0.062	0	0.9	0.565	0.925
ITGA5	PTK2	9606.ENSP00000293379	9606.ENSP00000341189	0	0	0	0	0.062	0	0.9	0.562	0.955
ITGA5	ITGB2	9606.ENSP00000293379	9606.ENSP00000380948	0	0	0	0	0.063	0.336	0.9	0.718	0.98
ITGA5	ITGB5	9606.ENSP00000293379	9606.ENSP00000296181	0	0	0	0	0.098	0.545	0.9	0.674	0.984
ITGA5	ITGB3	9606.ENSP00000293379	9606.ENSP00000452786	0	0	0	0	0.157	0.817	0.9	0.842	0.997
ITGA5	ITGB1	9606.ENSP00000293379	9606.ENSP00000379350	0	0	0	0	0.119	0.983	0.9	0.992	0.999
ITGA8	ITGB4	9606.ENSP00000367316	9606.ENSP00000200181	0	0	0	0	0.064	0.19	0.8	0.562	0.924
ITGA8	ITGB8	9606.ENSP00000367316	9606.ENSP00000222573	0	0	0	0	0.063	0.19	0.9	0.615	0.966
ITGA8	VTN	9606.ENSP00000367316	9606.ENSP00000226218	0	0	0	0	0.054	0.213	0.9	0.422	0.951
ITGA8	ITGAV	9606.ENSP00000367316	9606.ENSP00000261023	0	0	0	0.936	0.062	0	0.9	0.54	0.905
ITGA8	TNC	9606.ENSP00000367316	9606.ENSP00000265131	0	0	0	0	0.062	0.164	0.9	0.107	0.92
ITGA8	ITGB7	9606.ENSP00000367316	9606.ENSP00000267082	0	0	0	0	0.064	0.261	0.9	0.585	0.967
ITGA8	ITGB6	9606.ENSP00000367316	9606.ENSP00000283249	0	0	0	0	0.063	0.261	0.9	0.647	0.972
ITGA8	ITGB5	9606.ENSP00000367316	9606.ENSP00000296181	0	0	0	0	0.063	0.19	0.9	0.615	0.966
ITGA8	ITGAL	9606.ENSP00000367316	9606.ENSP00000349252	0	0	0	0.566	0.053	0	0.9	0.24	0.91
ITGA8	ITGAD	9606.ENSP00000367316	9606.ENSP00000373854	0	0	0	0.57	0	0	0.9	0.387	0.915
ITGA8	ITGB2	9606.ENSP00000367316	9606.ENSP00000380948	0	0	0	0	0.063	0.336	0.9	0.586	0.97
ITGA8	ITGB3	9606.ENSP00000367316	9606.ENSP00000452786	0	0	0	0	0.063	0.348	0.9	0.693	0.978
ITGA8	ITGB1	9606.ENSP00000367316	9606.ENSP00000379350	0	0	0	0	0.063	0.503	0.9	0.902	0.994
ITGAD	ITGB8	9606.ENSP00000373854	9606.ENSP00000222573	0	0	0	0	0.063	0.19	0.9	0.573	0.963
ITGAD	ITGAV	9606.ENSP00000373854	9606.ENSP00000261023	0	0	0	0.571	0	0	0.9	0.232	0.908
ITGAD	ITGB7	9606.ENSP00000373854	9606.ENSP00000267082	0	0	0	0	0.063	0.19	0.9	0.579	0.963
ITGAD	ITGB6	9606.ENSP00000373854	9606.ENSP00000283249	0	0	0	0	0.063	0.19	0.9	0.616	0.967
ITGAD	VCAM1	9606.ENSP00000373854	9606.ENSP00000294728	0	0	0	0	0.053	0.27	0.9	0.772	0.982
ITGAD	ITGB5	9606.ENSP00000373854	9606.ENSP00000296181	0	0	0	0	0.063	0.19	0.9	0.572	0.963
ITGAD	ITGAL	9606.ENSP00000373854	9606.ENSP00000349252	0	0	0	0.796	0.072	0	0.9	0.759	0.918
ITGAD	ITGB3	9606.ENSP00000373854	9606.ENSP00000452786	0	0	0	0	0.063	0.19	0.9	0.487	0.955
ITGAD	ITGB1	9606.ENSP00000373854	9606.ENSP00000379350	0	0	0	0	0.063	0.19	0.9	0.539	0.96
ITGAD	ITGB2	9606.ENSP00000373854	9606.ENSP00000380948	0	0	0	0	0.091	0.383	0.9	0.812	0.988
ITGAE	ITGB7	9606.ENSP00000263087	9606.ENSP00000267082	0	0	0	0	0.063	0.335	0.9	0.988	0.999
ITGAL	ITGB8	9606.ENSP00000349252	9606.ENSP00000222573	0	0	0	0	0.063	0.19	0.9	0.396	0.948
ITGAL	ITGAV	9606.ENSP00000349252	9606.ENSP00000261023	0	0	0	0.56	0.053	0	0.9	0.469	0.92
ITGAL	ITGB7	9606.ENSP00000349252	9606.ENSP00000267082	0	0	0	0	0.274	0.19	0.9	0.538	0.969
ITGAL	ITGB6	9606.ENSP00000349252	9606.ENSP00000283249	0	0	0	0	0.065	0.19	0.9	0.423	0.95
ITGAL	VCAM1	9606.ENSP00000349252	9606.ENSP00000294728	0	0	0	0	0.062	0	0	0.949	0.951
ITGAL	ITGB5	9606.ENSP00000349252	9606.ENSP00000296181	0	0	0	0	0.063	0.19	0.9	0.441	0.951
ITGAL	ITGB3	9606.ENSP00000349252	9606.ENSP00000452786	0	0	0	0	0.079	0.19	0.9	0.692	0.974
ITGAL	ITGB1	9606.ENSP00000349252	9606.ENSP00000379350	0	0	0	0	0.079	0.19	0.9	0.717	0.976
ITGAL	ITGB2	9606.ENSP00000349252	9606.ENSP00000380948	0	0	0	0	0.418	0.87	0.9	0.989	0.999
ITGAV	ITGB4	9606.ENSP00000261023	9606.ENSP00000200181	0	0	0	0	0.064	0.19	0.8	0.627	0.936
ITGAV	LAMB1	9606.ENSP00000261023	9606.ENSP00000222399	0	0	0	0	0.122	0.151	0.9	0.383	0.947
ITGAV	ITGB8	9606.ENSP00000261023	9606.ENSP00000222573	0	0	0	0	0.063	0.964	0.9	0.847	0.999
ITGAV	VTN	9606.ENSP00000261023	9606.ENSP00000226218	0	0	0	0	0	0.297	0.9	0.988	0.999
ITGAV	LAMC1	9606.ENSP00000261023	9606.ENSP00000258341	0	0	0	0	0.159	0.153	0.9	0.383	0.95
ITGAV	LCK	9606.ENSP00000261023	9606.ENSP00000337825	0	0	0	0	0	0.075	0.9	0.227	0.922
ITGAV	TNC	9606.ENSP00000261023	9606.ENSP00000265131	0	0	0	0	0.107	0.151	0.9	0.123	0.924
ITGAV	SDC4	9606.ENSP00000261023	9606.ENSP00000361818	0	0	0	0	0.076	0.119	0.9	0.242	0.93
ITGAV	SRC	9606.ENSP00000261023	9606.ENSP00000362680	0	0	0	0	0	0.077	0.9	0.632	0.963
ITGAV	ITGB7	9606.ENSP00000261023	9606.ENSP00000267082	0	0	0	0	0.063	0.261	0.9	0.576	0.966
ITGAV	ITGB2	9606.ENSP00000261023	9606.ENSP00000380948	0	0	0	0	0.063	0.336	0.9	0.635	0.974
ITGAV	PTK2	9606.ENSP00000261023	9606.ENSP00000341189	0	0	0	0	0.09	0.783	0.9	0.548	0.989
ITGAV	ITGB6	9606.ENSP00000261023	9606.ENSP00000283249	0	0	0	0	0.081	0.979	0.9	0.872	0.999
ITGAV	ITGB1	9606.ENSP00000261023	9606.ENSP00000379350	0	0	0	0	0.121	0.847	0.9	0.965	0.999
ITGAV	ITGB3	9606.ENSP00000261023	9606.ENSP00000452786	0	0	0	0	0.063	0.985	0.9	0.993	0.999
ITGAV	ITGB5	9606.ENSP00000261023	9606.ENSP00000296181	0	0	0	0	0.118	0.728	0.9	0.967	0.999
ITGB1	ITGB4	9606.ENSP00000379350	9606.ENSP00000200181	0	0	0	0.827	0.062	0	0.9	0.807	0.915
ITGB1	LAMB1	9606.ENSP00000379350	9606.ENSP00000222399	0	0	0	0	0.16	0.14	0.9	0.524	0.961
ITGB1	ITGB8	9606.ENSP00000379350	9606.ENSP00000222573	0	0	0	0.845	0	0	0.9	0.525	0.907
ITGB1	VTN	9606.ENSP00000379350	9606.ENSP00000226218	0	0	0	0	0.063	0.069	0.9	0.693	0.969
ITGB1	LAMA5	9606.ENSP00000379350	9606.ENSP00000252999	0	0	0	0	0.062	0.13	0.9	0.604	0.963
ITGB1	LAMC1	9606.ENSP00000379350	9606.ENSP00000258341	0	0	0	0	0.159	0.13	0.9	0.626	0.969
ITGB1	LAMC2	9606.ENSP00000379350	9606.ENSP00000264144	0	0	0	0	0.062	0.13	0.9	0.247	0.93
ITGB1	NID1	9606.ENSP00000379350	9606.ENSP00000264187	0	0	0	0	0.096	0	0.9	0.437	0.944
ITGB1	TNC	9606.ENSP00000379350	9606.ENSP00000265131	0	0	0	0	0.099	0.056	0.9	0.064	0.909
ITGB1	ITGB7	9606.ENSP00000379350	9606.ENSP00000267082	0	0	0	0.927	0.062	0	0.9	0.52	0.905
ITGB1	PXN	9606.ENSP00000379350	9606.ENSP00000267257	0	0	0	0	0.069	0.87	0.9	0.926	0.998
ITGB1	ITGB6	9606.ENSP00000379350	9606.ENSP00000283249	0	0	0	0.914	0.947	0	0.9	0.5	0.994
ITGB1	VCAM1	9606.ENSP00000379350	9606.ENSP00000294728	0	0	0	0	0.123	0.189	0.9	0.966	0.997
ITGB1	ITGB5	9606.ENSP00000379350	9606.ENSP00000296181	0	0	0	0.909	0.088	0	0.9	0.667	0.91
ITGB1	SDC2	9606.ENSP00000379350	9606.ENSP00000307046	0	0	0	0	0.076	0.061	0.9	0.237	0.925
ITGB1	MET	9606.ENSP00000379350	9606.ENSP00000317272	0	0	0	0	0.094	0.473	0.6	0.84	0.965
ITGB1	LAMA3	9606.ENSP00000379350	9606.ENSP00000324532	0	0	0	0	0.062	0.13	0.9	0.416	0.946
ITGB1	PTK2	9606.ENSP00000379350	9606.ENSP00000341189	0	0	0	0	0.102	0.79	0.9	0.974	0.999
ITGB1	ITGB1BP1	9606.ENSP00000379350	9606.ENSP00000353850	0	0	0	0	0	0.969	0	0.982	0.999
ITGB1	SRC	9606.ENSP00000379350	9606.ENSP00000362680	0	0	0	0	0.064	0.07	0.9	0.869	0.987
ITGB1	LAMA1	9606.ENSP00000379350	9606.ENSP00000374309	0	0	0	0	0.073	0.342	0.9	0.736	0.981
ITGB1	LAMB3	9606.ENSP00000379350	9606.ENSP00000375778	0	0	0	0	0.092	0.14	0.9	0.474	0.953
ITGB1	ITGB2	9606.ENSP00000379350	9606.ENSP00000380948	0	0	0	0.931	0.071	0	0.9	0.642	0.907
ITGB1	ITGB3	9606.ENSP00000379350	9606.ENSP00000452786	0	0	0	0.923	0.07	0.273	0.9	0.736	0.93
ITGB1	LAMA2	9606.ENSP00000379350	9606.ENSP00000400365	0	0	0	0	0.073	0.136	0.9	0.383	0.944
ITGB2	ITGB8	9606.ENSP00000380948	9606.ENSP00000222573	0	0	0	0.828	0	0	0.9	0.281	0.904
ITGB2	ITGB7	9606.ENSP00000380948	9606.ENSP00000267082	0	0	0	0.93	0.231	0	0.9	0.577	0.923
ITGB2	ITGB6	9606.ENSP00000380948	9606.ENSP00000283249	0	0	0	0.884	0.054	0	0.9	0.447	0.906
ITGB2	VCAM1	9606.ENSP00000380948	9606.ENSP00000294728	0	0	0	0	0.45	0	0.9	0.935	0.996
ITGB2	ITGB5	9606.ENSP00000380948	9606.ENSP00000296181	0	0	0	0.874	0.042	0	0.9	0.446	0.905
ITGB2	ITGB3	9606.ENSP00000380948	9606.ENSP00000452786	0	0	0	0.892	0.066	0	0.9	0.648	0.909
ITGB3	LAMB1	9606.ENSP00000452786	9606.ENSP00000222399	0	0	0	0	0.103	0.14	0.9	0.357	0.943
ITGB3	ITGB8	9606.ENSP00000452786	9606.ENSP00000222573	0	0	0	0.864	0	0	0.9	0.496	0.906
ITGB3	VTN	9606.ENSP00000452786	9606.ENSP00000226218	0	0	0	0	0.063	0.235	0.9	0.951	0.996
ITGB3	LAMC1	9606.ENSP00000452786	9606.ENSP00000258341	0	0	0	0	0.09	0.13	0.9	0.331	0.94
ITGB3	TNC	9606.ENSP00000452786	9606.ENSP00000265131	0	0	0	0.545	0.108	0.056	0.9	0.054	0.909
ITGB3	ITGB7	9606.ENSP00000452786	9606.ENSP00000267082	0	0	0	0.889	0.078	0	0.9	0.391	0.907
ITGB3	PXN	9606.ENSP00000452786	9606.ENSP00000267257	0	0	0	0	0	0.298	0.9	0.851	0.988
ITGB3	ITGB6	9606.ENSP00000452786	9606.ENSP00000283249	0	0	0	0.946	0	0	0.9	0.523	0.902
ITGB3	ITGB5	9606.ENSP00000452786	9606.ENSP00000296181	0	0	0	0.954	0.088	0	0.9	0.669	0.907
ITGB3	PTK2	9606.ENSP00000452786	9606.ENSP00000341189	0	0	0	0	0.102	0.893	0.9	0.651	0.996
ITGB3	SDC4	9606.ENSP00000452786	9606.ENSP00000361818	0	0	0	0	0	0.153	0.9	0.495	0.953
ITGB3	SRC	9606.ENSP00000452786	9606.ENSP00000362680	0	0	0	0	0.091	0.479	0.9	0.988	0.999
ITGB4	LAMA2	9606.ENSP00000200181	9606.ENSP00000400365	0	0	0	0	0.062	0.13	0.9	0.248	0.93
ITGB4	LAMA1	9606.ENSP00000200181	9606.ENSP00000374309	0	0	0	0	0.062	0.13	0.9	0.337	0.938
ITGB4	SRC	9606.ENSP00000200181	9606.ENSP00000362680	0	0	0	0	0.059	0.07	0.8	0.714	0.943
ITGB4	LAMC1	9606.ENSP00000200181	9606.ENSP00000258341	0	0	0	0	0.062	0.346	0.9	0.334	0.953
ITGB4	LAMB1	9606.ENSP00000200181	9606.ENSP00000222399	0	0	0	0	0.091	0.373	0.9	0.348	0.957
ITGB4	PTK2	9606.ENSP00000200181	9606.ENSP00000341189	0	0	0	0	0.077	0.528	0.8	0.584	0.959
ITGB4	LAMC2	9606.ENSP00000200181	9606.ENSP00000264144	0	0	0	0	0.117	0.13	0.9	0.568	0.962
ITGB4	MET	9606.ENSP00000200181	9606.ENSP00000317272	0	0	0	0	0.088	0.323	0.9	0.472	0.963
ITGB4	LAMA5	9606.ENSP00000200181	9606.ENSP00000252999	0	0	0	0	0.17	0.398	0.9	0.402	0.966
ITGB4	LAMA3	9606.ENSP00000200181	9606.ENSP00000324532	0	0	0	0	0.173	0.26	0.9	0.609	0.972
ITGB4	LAMB3	9606.ENSP00000200181	9606.ENSP00000375778	0	0	0	0	0.233	0.14	0.9	0.765	0.982
ITGB4	PLEC	9606.ENSP00000200181	9606.ENSP00000323856	0	0	0	0	0.109	0.976	0.6	0.989	0.999
ITGB5	ITGB8	9606.ENSP00000296181	9606.ENSP00000222573	0	0	0	0.864	0	0	0.9	0.547	0.907
ITGB5	VTN	9606.ENSP00000296181	9606.ENSP00000226218	0	0	0	0	0	0.47	0.9	0.551	0.974
ITGB5	ITGB7	9606.ENSP00000296181	9606.ENSP00000267082	0	0	0	0.884	0	0	0.9	0.323	0.903
ITGB5	ITGB6	9606.ENSP00000296181	9606.ENSP00000283249	0	0	0	0.939	0.06	0	0.9	0.581	0.905
ITGB5	LCK	9606.ENSP00000296181	9606.ENSP00000337825	0	0	0	0	0	0.07	0.9	0.112	0.91
ITGB5	SRC	9606.ENSP00000296181	9606.ENSP00000362680	0	0	0	0	0.065	0.07	0.9	0.349	0.935
ITGB5	PTK2	9606.ENSP00000296181	9606.ENSP00000341189	0	0	0	0	0.097	0.549	0.9	0.383	0.971
ITGB6	ITGB8	9606.ENSP00000283249	9606.ENSP00000222573	0	0	0	0.876	0	0	0.9	0.614	0.907
ITGB6	VTN	9606.ENSP00000283249	9606.ENSP00000226218	0	0	0	0	0.062	0.235	0.9	0.415	0.952
ITGB6	ITGB7	9606.ENSP00000283249	9606.ENSP00000267082	0	0	0	0.886	0	0	0.9	0.288	0.902
ITGB6	PTK2	9606.ENSP00000283249	9606.ENSP00000341189	0	0	0	0	0.093	0.213	0.8	0.428	0.907
ITGB7	ITGB8	9606.ENSP00000267082	9606.ENSP00000222573	0	0	0	0.806	0	0	0.9	0.335	0.905
ITGB7	SRC	9606.ENSP00000267082	9606.ENSP00000362680	0	0	0	0	0.064	0.07	0.8	0.548	0.91
ITGB7	PXN	9606.ENSP00000267082	9606.ENSP00000267257	0	0	0	0	0.062	0.078	0.9	0.435	0.944
ITGB7	VCAM1	9606.ENSP00000267082	9606.ENSP00000294728	0	0	0	0	0.107	0.213	0.9	0.335	0.947
ITGB7	PTK2	9606.ENSP00000267082	9606.ENSP00000341189	0	0	0	0	0.093	0.213	0.9	0.447	0.955
ITGB8	PTK2	9606.ENSP00000222573	9606.ENSP00000341189	0	0	0	0	0.077	0.159	0.8	0.487	0.909
ITGB8	SRC	9606.ENSP00000222573	9606.ENSP00000362680	0	0	0	0	0.056	0.07	0.8	0.723	0.944
ITGB8	VTN	9606.ENSP00000222573	9606.ENSP00000226218	0	0	0	0	0	0.235	0.9	0.377	0.948
LAMA1	LAMB1	9606.ENSP00000374309	9606.ENSP00000222399	0	0	0	0.636	0.177	0.23	0.9	0.88	0.953
LAMA1	LAMA5	9606.ENSP00000374309	9606.ENSP00000252999	0	0	0	0.649	0.062	0	0.9	0.762	0.928
LAMA1	LAMC1	9606.ENSP00000374309	9606.ENSP00000258341	0	0	0	0.718	0.106	0.182	0.9	0.859	0.939
LAMA1	LAMC2	9606.ENSP00000374309	9606.ENSP00000264144	0	0	0	0.658	0	0	0.9	0.438	0.914
LAMA1	NID1	9606.ENSP00000374309	9606.ENSP00000264187	0	0	0	0	0.095	0.47	0.6	0.571	0.906
LAMA1	PXN	9606.ENSP00000374309	9606.ENSP00000267257	0	0	0	0	0	0	0.9	0.101	0.906
LAMA1	SDC2	9606.ENSP00000374309	9606.ENSP00000307046	0	0	0	0	0.083	0	0.9	0.167	0.916
LAMA1	MET	9606.ENSP00000374309	9606.ENSP00000317272	0	0	0	0	0	0.078	0.9	0.043	0.904
LAMA1	LAMA3	9606.ENSP00000374309	9606.ENSP00000324532	0	0	0	0.688	0.062	0	0.9	0.714	0.923
LAMA1	PTK2	9606.ENSP00000374309	9606.ENSP00000341189	0	0	0	0	0.053	0	0.9	0.088	0.906
LAMA1	SDC4	9606.ENSP00000374309	9606.ENSP00000361818	0	0	0	0	0	0	0.9	0.053	0.901
LAMA1	SRC	9606.ENSP00000374309	9606.ENSP00000362680	0	0	0	0	0	0.056	0.9	0.056	0.903
LAMA1	LAMA2	9606.ENSP00000374309	9606.ENSP00000400365	0	0	0	0.933	0	0	0.9	0.683	0.904
LAMA1	LAMB3	9606.ENSP00000374309	9606.ENSP00000375778	0	0	0	0.582	0.145	0.299	0.9	0.499	0.947
LAMA2	LAMB1	9606.ENSP00000400365	9606.ENSP00000222399	0	0	0	0.63	0.176	0.23	0.9	0.766	0.95
LAMA2	LAMA5	9606.ENSP00000400365	9606.ENSP00000252999	0	0	0	0.666	0.062	0	0.9	0.732	0.925
LAMA2	LAMC1	9606.ENSP00000400365	9606.ENSP00000258341	0	0	0	0.717	0.106	0.145	0.9	0.757	0.934
LAMA2	LAMC2	9606.ENSP00000400365	9606.ENSP00000264144	0	0	0	0.628	0	0	0.9	0.505	0.918
LAMA2	PXN	9606.ENSP00000400365	9606.ENSP00000267257	0	0	0	0	0	0	0.9	0.252	0.922
LAMA2	MET	9606.ENSP00000400365	9606.ENSP00000317272	0	0	0	0	0	0.078	0.9	0.085	0.908
LAMA2	LAMA3	9606.ENSP00000400365	9606.ENSP00000324532	0	0	0	0.685	0.08	0	0.9	0.732	0.925
LAMA2	PTK2	9606.ENSP00000400365	9606.ENSP00000341189	0	0	0	0	0.053	0	0.9	0.148	0.912
LAMA2	SRC	9606.ENSP00000400365	9606.ENSP00000362680	0	0	0	0	0	0.056	0.9	0.087	0.906
LAMA2	LAMB3	9606.ENSP00000400365	9606.ENSP00000375778	0	0	0	0.576	0.145	0.23	0.9	0.57	0.945
LAMA3	LAMB1	9606.ENSP00000324532	9606.ENSP00000222399	0	0	0	0.59	0.541	0.554	0.9	0.725	0.984
LAMA3	LAMA5	9606.ENSP00000324532	9606.ENSP00000252999	0	0	0	0.904	0.102	0	0.9	0.556	0.911
LAMA3	LAMC1	9606.ENSP00000324532	9606.ENSP00000258341	0	0	0	0.583	0.667	0.525	0.9	0.71	0.987
LAMA3	LAMC2	9606.ENSP00000324532	9606.ENSP00000264144	0	0	0	0.588	0.219	0.402	0.9	0.922	0.968
LAMA3	PXN	9606.ENSP00000324532	9606.ENSP00000267257	0	0	0	0	0	0	0.9	0.055	0.901
LAMA3	SDC2	9606.ENSP00000324532	9606.ENSP00000307046	0	0	0	0	0	0.27	0.9	0.193	0.935
LAMA3	MET	9606.ENSP00000324532	9606.ENSP00000317272	0	0	0	0	0.14	0.078	0.9	0.057	0.915
LAMA3	SRC	9606.ENSP00000324532	9606.ENSP00000362680	0	0	0	0	0.085	0.056	0.9	0.096	0.911
LAMA3	SDC4	9606.ENSP00000324532	9606.ENSP00000361818	0	0	0	0	0.089	0	0.9	0.136	0.914
LAMA3	PTK2	9606.ENSP00000324532	9606.ENSP00000341189	0	0	0	0	0.062	0	0.9	0.185	0.916
LAMA3	LAMB3	9606.ENSP00000324532	9606.ENSP00000375778	0	0	0	0.61	0.359	0.385	0.9	0.887	0.971
LAMA5	LAMB1	9606.ENSP00000252999	9606.ENSP00000222399	0	0	0	0.589	0.568	0.906	0.9	0.767	0.996
LAMA5	PXN	9606.ENSP00000252999	9606.ENSP00000267257	0	0	0	0	0	0	0.9	0.071	0.903
LAMA5	MET	9606.ENSP00000252999	9606.ENSP00000317272	0	0	0	0	0.076	0.078	0.9	0	0.907
LAMA5	SRC	9606.ENSP00000252999	9606.ENSP00000362680	0	0	0	0	0.083	0.056	0.9	0.065	0.908
LAMA5	PTK2	9606.ENSP00000252999	9606.ENSP00000341189	0	0	0	0	0.089	0	0.9	0.139	0.914
LAMA5	LAMC2	9606.ENSP00000252999	9606.ENSP00000264144	0	0	0	0.617	0.062	0.261	0.9	0.538	0.939
LAMA5	LAMB3	9606.ENSP00000252999	9606.ENSP00000375778	0	0	0	0.635	0.182	0.23	0.9	0.569	0.945
LAMA5	LAMC1	9606.ENSP00000252999	9606.ENSP00000258341	0	0	0	0.622	0.67	0.966	0.9	0.807	0.999
LAMB1	SRC	9606.ENSP00000222399	9606.ENSP00000362680	0	0	0	0	0.062	0	0.9	0.085	0.906
LAMB1	PTK2	9606.ENSP00000222399	9606.ENSP00000341189	0	0	0	0	0.088	0	0.9	0.084	0.909
LAMB1	MET	9606.ENSP00000222399	9606.ENSP00000317272	0	0	0	0	0.139	0	0.9	0	0.91
LAMB1	PXN	9606.ENSP00000222399	9606.ENSP00000267257	0	0	0	0	0.062	0	0.9	0.132	0.911
LAMB1	LAMB3	9606.ENSP00000222399	9606.ENSP00000375778	0	0	0	0.733	0.088	0	0.9	0.647	0.92
LAMB1	LAMC2	9606.ENSP00000222399	9606.ENSP00000264144	0	0	0	0.588	0.17	0.23	0.9	0.67	0.949
LAMB1	LAMC1	9606.ENSP00000222399	9606.ENSP00000258341	0	0	0	0.681	0.744	0.971	0.9	0.892	0.999
LAMB3	LAMC1	9606.ENSP00000375778	9606.ENSP00000258341	0	0	0	0.619	0.186	0.23	0.9	0.572	0.946
LAMB3	LAMC2	9606.ENSP00000375778	9606.ENSP00000264144	0	0	0	0.552	0.381	0.464	0.9	0.906	0.978
LAMB3	PXN	9606.ENSP00000375778	9606.ENSP00000267257	0	0	0	0	0.069	0	0.9	0.218	0.92
LAMB3	MET	9606.ENSP00000375778	9606.ENSP00000317272	0	0	0	0	0.182	0	0.9	0.09	0.919
LAMB3	PTK2	9606.ENSP00000375778	9606.ENSP00000341189	0	0	0	0	0	0	0.9	0.101	0.906
LAMB3	SRC	9606.ENSP00000375778	9606.ENSP00000362680	0	0	0	0	0.084	0	0.9	0.094	0.909
LAMC1	LAMC2	9606.ENSP00000258341	9606.ENSP00000264144	0	0	0	0.912	0.065	0	0.9	0.765	0.908
LAMC1	PXN	9606.ENSP00000258341	9606.ENSP00000267257	0	0	0	0	0.065	0	0.9	0.113	0.909
LAMC1	MET	9606.ENSP00000258341	9606.ENSP00000317272	0	0	0	0	0.128	0.078	0.9	0.046	0.913
LAMC1	SRC	9606.ENSP00000258341	9606.ENSP00000362680	0	0	0	0	0.062	0.056	0.9	0.158	0.915
LAMC1	PTK2	9606.ENSP00000258341	9606.ENSP00000341189	0	0	0	0	0.09	0	0.9	0.277	0.928
LAMC1	NID1	9606.ENSP00000258341	9606.ENSP00000264187	0	0	0	0	0.2	0.955	0.6	0.926	0.998
LAMC2	PXN	9606.ENSP00000264144	9606.ENSP00000267257	0	0	0	0	0	0	0.9	0.102	0.906
LAMC2	SRC	9606.ENSP00000264144	9606.ENSP00000362680	0	0	0	0	0	0.056	0.9	0.109	0.908
LAMC2	PTK2	9606.ENSP00000264144	9606.ENSP00000341189	0	0	0	0	0.06	0	0.9	0.131	0.911
LAMC2	MET	9606.ENSP00000264144	9606.ENSP00000317272	0	0	0	0	0.11	0.078	0.9	0.105	0.916
LCK	PXN	9606.ENSP00000337825	9606.ENSP00000267257	0	0	0	0	0.062	0.286	0.9	0.804	0.985
LCK	SRC	9606.ENSP00000337825	9606.ENSP00000362680	0	0	0.438	0.953	0	0	0.9	0.923	0.906
LCK	PTPN11	9606.ENSP00000337825	9606.ENSP00000340944	0	0	0	0.553	0.062	0.243	0.9	0.695	0.946
LCK	PTK2	9606.ENSP00000337825	9606.ENSP00000341189	0	0	0	0.742	0	0.448	0.9	0.469	0.949
MET	SRC	9606.ENSP00000317272	9606.ENSP00000362680	0	0	0	0.684	0.064	0.756	0.9	0.939	0.982
MET	PTPN11	9606.ENSP00000317272	9606.ENSP00000340944	0	0	0	0	0.062	0.701	0.9	0.675	0.989
PTK2	PXN	9606.ENSP00000341189	9606.ENSP00000267257	0	0	0	0	0	0.947	0.9	0.993	0.999
PTK2	VCAM1	9606.ENSP00000341189	9606.ENSP00000294728	0	0	0	0	0.063	0	0.9	0.345	0.933
PTK2	PTPN11	9606.ENSP00000341189	9606.ENSP00000340944	0	0	0	0	0.064	0.869	0.9	0.518	0.993
PTK2	SDC4	9606.ENSP00000341189	9606.ENSP00000361818	0	0	0	0	0	0	0.9	0.322	0.929
PTK2	SRC	9606.ENSP00000341189	9606.ENSP00000362680	0	0	0	0.735	0.062	0.931	0.9	0.991	0.994
PTPN11	PXN	9606.ENSP00000340944	9606.ENSP00000267257	0	0	0	0	0.062	0.743	0.9	0.666	0.99
PTPN11	SDC2	9606.ENSP00000340944	9606.ENSP00000307046	0	0	0	0	0	0	0.9	0.08	0.904
PTPN11	SRC	9606.ENSP00000340944	9606.ENSP00000362680	0	0	0	0.55	0.064	0.747	0.9	0.99	0.985
PXN	TNC	9606.ENSP00000267257	9606.ENSP00000265131	0	0	0	0	0	0	0.9	0.097	0.905
PXN	VCAM1	9606.ENSP00000267257	9606.ENSP00000294728	0	0	0	0	0.062	0.044	0.9	0.428	0.941
PXN	SRC	9606.ENSP00000267257	9606.ENSP00000362680	0	0	0	0	0.062	0.705	0.9	0.99	0.999
SDC2	SDCBP	9606.ENSP00000307046	9606.ENSP00000260130	0	0	0	0	0	0.675	0.9	0.976	0.999
SDC2	SRC	9606.ENSP00000307046	9606.ENSP00000362680	0	0	0	0	0	0	0.9	0.293	0.926
SDC2	SDC4	9606.ENSP00000307046	9606.ENSP00000361818	0	0	0	0.824	0.065	0.397	0.9	0.911	0.948
SDC4	SDCBP	9606.ENSP00000361818	9606.ENSP00000260130	0	0	0	0	0	0.932	0.9	0.977	0.999
SDC4	TNC	9606.ENSP00000361818	9606.ENSP00000265131	0	0	0	0	0.077	0	0.9	0.241	0.923
SDCBP	SRC	9606.ENSP00000260130	9606.ENSP00000362680	0	0	0	0	0	0.317	0	0.964	0.974
SRC	VTN	9606.ENSP00000362680	9606.ENSP00000226218	0	0	0	0	0	0	0.9	0.61	0.959
SRC	TNC	9606.ENSP00000362680	9606.ENSP00000265131	0	0	0	0	0	0.056	0.9	0.109	0.908
SRC	VCAM1	9606.ENSP00000362680	9606.ENSP00000294728	0	0	0	0	0.054	0	0.9	0.56	0.954
