# Supplementary material for: Non-canonical integrin signaling activates EGFR and RAS-MAPK-ERK signaling in small cell lung cancer
Source: Theranostics. 2023 Apr 17;13(8):2384–407. doi: 10.7150/thno.79493 (PMC10196829; doi:10.7150/thno.79493)
Supplement: Supplementary file 5 — Supplementary table 2. [file thnov13p2384s5.xlsx]

## Sheet: Sheet1
Table S2. Clinical and pathological characteristics of SCLC and Ctrl patients
Characteristics	Percentage
	SCLC	Ctrl
Age (Years)
>60	0.8	0.75
<60	0.2	0.25
Age at diagnosis (Years)
>60		-
>60		-
Sex
Female	0.6	0.5
Male	0.4	0.5
Stage
I+II	-	-
III+IV	1	-
Vital status
Alive	0.6	Not reported
Dead	0.4	Not reported
Total	n=5	n=4
