# Supplementary material for: Non-canonical integrin signaling activates EGFR and RAS-MAPK-ERK signaling in small cell lung cancer
Source: Theranostics. 2023 Apr 17;13(8):2384–407. doi: 10.7150/thno.79493 (PMC10196829; doi:10.7150/thno.79493)
Supplement: Supplementary file 6 — Supplementary table 3. [file thnov13p2384s6.xlsx]

## Sheet: Sheet1
Table S3. Clinical and pathological characteristics of LUAD and Ctrl lung tissue in the TCGA database
Characteristics	Percentage
	LUAD	Ctrl
Age (Years)
>60	0.88	0.89
<60	0.12	0.11
Age at diagnosis (Years)
>60	0.56	0.56
>60	0.44	0.44
Sex
Female	0	0.67
Male	1	0.33
Stage
I+II	0.81	78%*
III+IV	0.19	11%*
Smoking (years)
>20	0.31	0.33
<20	0.69	0.67
Vital status
Alive	0.69	0.66
Dead	0.31	0.33
Total	n=11	n=9
