# Supplementary material for: Non-canonical integrin signaling activates EGFR and RAS-MAPK-ERK signaling in small cell lung cancer
Source: Theranostics. 2023 Apr 17;13(8):2384–407. doi: 10.7150/thno.79493 (PMC10196829; doi:10.7150/thno.79493)
Supplement: Supplementary file 7 — Supplementary table 4. [file thnov13p2384s7.xlsx]

## Sheet: Sheet1
Table S4. 93 IDs in the SCLC-ITGB2-sig
ATF6B
ESYT1
SLC15A2
DMC1
F8A1
ENTPD8
PRR22
HIST1H2BJ
CIITA
GSTP1
ARID5A
SH2D2A
RPS29
MUC20
ITGB2
CD72
FGF22
THEMIS2
BATF2
SCIMP
PIWIL2
CRB3
EVA1A
PDGFRA
ARSJ
CD4
GPNMB
TRPM8
PLTP
NCF2
ARHGAP4
ANTXR2
SEMA7A
RDH16
MST1
TCF24
SERPIND1
TMEM154
CA7
VDR
MST1R
CYP26C1
GPR183
CFTR
ZMAT4
HS3ST1
GATA6
LAMP3
BACE2
GPR132
CMYA5
CACNA1H
FUOM
SSC5D
BMP2
GPR18
TNFSF13
CD14
POTEF
FUCA1
AK5
MUC13
RPS25
SUCNR1
PDE4A
EYA2
DERL3
BIK
NR1H3
DPP4
MTRNR2L1
LAG3
CACNG4
ECM1
IP6K3
GSTO2
DHTKD1
SERPINF2
MOXD1
IGF2
TAT
C9orf84
TBC1D10C
SIDT2
ADAP1
HOXA9
CDCP1
COL10A1
PLAC8
HOXC6
HES4
FAM131B
PSMB10
