# Supplementary material for: Non-canonical integrin signaling activates EGFR and RAS-MAPK-ERK signaling in small cell lung cancer
Source: Theranostics. 2023 Apr 17;13(8):2384–407. doi: 10.7150/thno.79493 (PMC10196829; doi:10.7150/thno.79493)
Supplement: Supplementary file 8 — Supplementary table 5. [file thnov13p2384s8.xlsx]

## Sheet: Sheet3
Table S5. 189 common proteins in EVs from H196 and A549+ITGB2/mutITGB2
27	STT3A
	DYNC1H1
	RPL32
	ANXA6
	MYO1B;MYO1A
	RPS26
	SLC30A7
	PSMD12
	TMED2
	ITGB2
	DHCR7
	PLOD3
	STAT1
	BLVRB
	ISG15
	ERP29
	NPEPPS
	ALDH16A1
	CLU
	HADH
	SLC16A3
	ACTB
	NLRP2;NLRP7
	CAND1;CAND2
	HIBADH
	NDUFS3
	PRKAG1
7	PTGES
	FUBP1
	MCM5
	ERG28
	SSR4
	UBA6
	CDH5
137	CTNNA1;CTNNA2
	CNPY2
	RPL10A
	PACSIN2
	COX6C
	PSMA3
	RPS23
	RAB8A;RAB15;RAB3B;RAB3C
	NOMO2;NOMO1
	PRKAR2A
	PAFAH1B1
	DHRS7
	PGRMC2
	ALDH18A1
	DSTN
	EMC1
	MGST3
	ADH5
	MCU
	SPTBN1;SPTB
	AKR7A2;AKR7A3
	CCT2
	HMCN1
	COX7A2
	SLC25A22;SLC25A18
	EZR
	FERMT3
	TMEM11
	RPSA
	TAPBP
	SMC4
	RCC2
	ASAH1
	SF3A3
	RPS8
	RPL4
	MAGT1
	CYSTM1
	HUWE1
	HLA-C;HLA-Cw;HLA-A
	CCT4
	MTHFD1
	MTHFD2
	SLC25A13
	SRSF2;SRSF8
	HNRNPA0
	TCP1
	CNDP2
	HARS
	UQCRB
	RUVBL1
	GFM1
	PRPS1
	HNRNPK
	MTCH1
	SLIRP
	NCSTN
	NOC2L
	PDCD6IP
	AP2B1
	SURF4
	NACA
	GLOD4
	STRAP
	POR
	RUVBL2
	ATP5ME
	TMEM205
	SFXN3
	NDUFC2;NDUFC2-KCTD14
	M6PR
	RAN
	NSDHL
	MRPL22
	RPS27A;UBC;UBB;UBA52
	ELOC
	DDX3X;DDX3Y;DDX4
	RNF213
	SUCLG1
	PSMA2
	PPP2CA;PPP2CB
	RPL26
	NDUFB10
	TUBA4A
	EEF2
	RPLP0
	PML
	LMNB1
	RACK1
	EMC2
	DNAJA2
	HIBCH
	DIP2B
	SDF4
	RPL5
	HSPA1A;HSPA1B
	EIF4A1
	TMEM43
	SRSF1
	EHD4;EHD2
	SRPRB
	MYDGF
	CCT3
	PIGS
	SORD
	GCN1
	LRRC59
	TM9SF2
	ESYT2
	CDC37
	TMX1
	RPL13
	PSMD1
	MLEC
	RPS7
	CCT5
	SPCS2
	RAB1A
	PPP2R1A;PPP2R1B
	TOMM40
	DNM1L
	CAV1;CAV3
	NDUFA10
	KPRP
	NME3
	RPL10;RPL10L
	AGR2;AGR3
	PPA1
	PDHB
	ATIC
	HNRNPU
	FKBP11
	NME1
	FLNA
	PITPNB
	STT3B
	MYADM
18	DDB1
	ITGB4
	APOC3
	DHX15
	PSMC6
	RPS2
	TARSL2
	NDUFB5
	GBA
	MELTF
	PPP1CB
	EIF3L
	OTUB1
	LAMC2
	ITGB3
	CTSZ
	ARL8B
	APP
